# Supplementary material for: A Systems-Genetics Approach and Data Mining Tool to Assist in the Discovery of Genes Underlying Complex Traits in Oryza sativa
Source: PLoS One. 2013 Jul 16;8(7):e68551. doi: 10.1371/journal.pone.0068551 (PMC3713027; doi:10.1371/journal.pone.0068551)
Supplement: Table S1 — NCBI GEO microarray samples assigned to K-means clusters. (XLSX) [file pone.0068551.s004.xlsx]

## Sheet: Table S1
Table S1. NCBI GEO microarray samples assigned to K-means clusters
Platform	Series	Sample	K-means Cluster (GIL)	GEO Sample Characteristics*
GPL2025	GSE11966	GSM302922	1	seedling. seedling
GPL2025	GSE11966	GSM302923	1	seedling. seedling
GPL2025	GSE12069	GSM304390	1	T3 generation of a transgenic line expressing a single-chain Fv antibody (ScFvT84.66) against a carcinoembryonic antigen (CEA). Tissue:six whole seedlings with 12 days. Plant: Oryza sativa L. ssp japonica (cv. Bengal). T3 generation of a transgenic line expressing a single-chain Fv antibody (ScFvT84.66) against a carcinoembryonic antigen (CEA)
GPL2025	GSE12069	GSM304394	1	T3 generation of a transgenic line expressing a single-chain Fv antibody (ScFvT84.66) against a carcinoembryonic antigen (CEA). Tissue:six whole seedlings with 12 days. Plant: Oryza sativa L. ssp japonica (cv. Bengal). T3 generation of a transgenic line expressing a single-chain Fv antibody (ScFvT84.66) against a carcinoembryonic antigen (CEA)
GPL2025	GSE12069	GSM304395	1	Non-transgenic and non-mutagenised rice line (cv. Bengal). Tissue:six whole seedlings with 12 days. Plant: Oryza sativa L. ssp japonica (cv. Bengal). Non-transgenic and non-mutagenised rice line
GPL2025	GSE12069	GSM304397	1	Non-transgenic and non-mutagenised rice line (cv. Bengal). Tissue:six whole seedlings with 12 days. Plant: Oryza sativa L. ssp japonica (cv. Bengal). Non-transgenic and non-mutagenised rice line
GPL2025	GSE12069	GSM304478	1	Non-transgenic and non-mutagenised rice line (cv. Nipponbare). Tissue:six whole seedlings with 12 days. Plant: Oryza sativa L. ssp japonica (cv. Nipponbare). Non-transgenic and non-mutagenised rice line
GPL2025	GSE12069	GSM304485	1	Non-transgenic and non-mutagenised rice line (cv. Nipponbare). Tissue:six whole seedlings with 12 days. Plant: Oryza sativa L. ssp japonica (cv. Nipponbare). Non-transgenic and non-mutagenised rice line
GPL2025	GSE12069	GSM304497	1	T1 generation of an Agrobacterium tumefaciens transformed line (AtRD29A driven BCBF1 gene, hpt gene). Tissue:six whole seedlings with 12 days. Plant: Oryza sativa L. ssp japonica (cv. Nipponbare). T1 generation of an Agrobacterium tumefaciens transformed line (AtRD29A driven BCBF1 gene, hpt gene)
GPL2025	GSE12069	GSM304646	1	T1 generation of an Agrobacterium tumefaciens transformed line (AtRD29A driven BCBF1 gene, hpt gene). Tissue:six whole seedlings with 12 days. Plant: Oryza sativa L. ssp japonica (cv. Nipponbare). T1 generation of an Agrobacterium tumefaciens transformed line (AtRD29A driven BCBF1 gene, hpt gene)
GPL2025	GSE12069	GSM304653	1	gamma-irradiated rice mutant (semidwarf mutant)- Over 10 generations of self-pollination. Tissue:six whole seedlings with 12 days. Plant: Oryza sativa L. ssp japonica (cv. Estrela A). gamma-irradiated rice mutant (semidwarf mutant)- Over 10 generations of self-pollination
GPL2025	GSE12069	GSM304654	1	gamma-irradiated rice mutant (semidwarf mutant)- Over 10 generations of self-pollination. Tissue:six whole seedlings with 12 days. Plant: Oryza sativa L. ssp japonica (cv. Estrela A). gamma-irradiated rice mutant (semidwarf mutant)- Over 10 generations of self-pollination
GPL2025	GSE12069	GSM304664	1	Non-transgenic and non-mutagenised rice line (cv. Estrela A). Tissue:six whole seedlings with 12 days. Plant: Oryza sativa L. ssp japonica (cv. Estrela A). Non-transgenic and non-mutagenised rice line
GPL2025	GSE12069	GSM304669	1	Non-transgenic and non-mutagenised rice line (cv. Estrela A). Tissue:six whole seedlings with 12 days. Plant: Oryza sativa L. ssp japonica (cv. Estrela A). Non-transgenic and non-mutagenised rice line
GPL2025	GSE12069	GSM304671	1	M1 generation of a 100Gy gamma-irradiated line (cv. Nipponbare). Tissue:six whole seedlings with 12 days. Plant: Oryza sativa L. ssp japonica (cv. Nipponbare). M1 generation of a 100Gy gamma-irradiated line
GPL2025	GSE12069	GSM304677	1	M1 generation of a 100Gy gamma-irradiated line (cv. Nipponbare). Tissue:six whole seedlings with 12 days. Plant: Oryza sativa L. ssp japonica (cv. Nipponbare). M1 generation of a 100Gy gamma-irradiated line
GPL2025	GSE30818	GSM764300	1	WT stem base - experiment 1. genotype: wild type : Taichung 65
GPL2025	GSE30818	GSM764301	1	WT stem base - experiment 2. genotype: wild type : Taichung 65
GPL2025	GSE30818	GSM764302	1	WT stem base - experiment 3. genotype: wild type : Taichung 65
GPL2025	GSE30818	GSM764303	1	crl1 stem base - experiment 1. genotype: mutant : crown rootless1
GPL2025	GSE30818	GSM764304	1	crl1 stem base - experiment 2. genotype: mutant : crown rootless1
GPL2025	GSE30818	GSM764305	1	crl1 stem base - experiment 3. genotype: mutant : crown rootless1
GPL2025	GSE4471	GSM100443	2	Rice Hydroponic Roots 1 Week Old. Rice variety Bala, 1 week in hydroponics, whole root system
GPL2025	GSE4471	GSM100444	2	Rice Hydroponic Roots 1 Week Old. Rice variety Bala, 1 week in hydroponics, whole root system
GPL2025	GSE4471	GSM100445	2	Rice Hydroponic Roots 1 Week Old. Rice variety Bala, 1 week in hydroponics with 1ppm arsenate, whole root system
GPL2025	GSE4471	GSM100446	2	Rice Hydroponic Roots 1 Week Old. Rice variety Bala, 1 week in hydroponics with 1ppm arsenate, whole root system
GPL2025	GSE4471	GSM149411	2	Rice Hydroponic Roots 1 Week Old. Rice variety Bala, 1 week in hydroponics, whole root system
GPL2025	GSE4471	GSM149412	2	Rice Hydroponic Roots 1 Week Old. Rice variety Bala, 1 week in hydroponics with 1ppm arsenate, whole root system
GPL2025	GSE6893	GSM159177	2	7-day-old light-grown rice seedlings. Subspecies: indica, Variety: IR64
GPL2025	GSE6893	GSM159178	2	7-day-old light-grown rice seedlings. Subspecies: indica, Variety: IR64
GPL2025	GSE6893	GSM159179	2	7-day-old light-grown rice seedlings. Subspecies: indica, Variety: IR64
GPL2025	GSE13735	GSM345235	2	FL478 Root Control 1. genotype: FL478. stress: control. tissue: root tip
GPL2025	GSE13735	GSM345236	2	FL478 Root Control 2. genotype: FL478. stress: control. tissue: root tip
GPL2025	GSE13735	GSM345237	2	FL478 Root Control 3. genotype: FL478. stress: control. tissue: root tip
GPL2025	GSE13735	GSM345238	2	FL478 Root Salt 1. genotype: FL478. stress: salt. tissue: root tip
GPL2025	GSE13735	GSM345239	2	FL478 Root Salt 2. genotype: FL478. stress: salt. tissue: root tip
GPL2025	GSE13735	GSM345240	2	FL478 Root Salt 3. genotype: FL478. stress: salt. tissue: root tip
GPL2025	GSE13735	GSM345241	2	IR29 Root Control 1. genotype: IR29. stress: control. tissue: root tip
GPL2025	GSE13735	GSM345242	2	IR29 Root Control 2. genotype: IR29. stress: control. tissue: root tip
GPL2025	GSE13735	GSM345243	2	IR29 Root Salt 1. genotype: IR29. stress: salt. tissue: root tip
GPL2025	GSE13735	GSM345244	2	IR29 Root Salt 2. genotype: IR29. stress: salt. tissue: root tip
GPL2025	GSE13735	GSM345245	2	IR29 Root Salt 3. genotype: IR29. stress: salt. tissue: root tip
GPL2025	GSE14403	GSM359902	2	root, FL478, control. salt-tolerant
GPL2025	GSE14403	GSM359903	2	root, FL478, control. salt-tolerant
GPL2025	GSE14403	GSM359904	2	root, FL478, control. salt-tolerant
GPL2025	GSE14403	GSM359905	2	root, FL478, salt-treated. salt-tolerant
GPL2025	GSE14403	GSM359906	2	root, FL478, salt-treated. salt-tolerant
GPL2025	GSE14403	GSM359907	2	root, FL478, salt-treated. salt-tolerant
GPL2025	GSE14403	GSM359908	2	root, IR29, control. salt-intolerant
GPL2025	GSE14403	GSM359909	2	root, IR29, control. salt-intolerant
GPL2025	GSE14403	GSM359910	2	root, IR29, salt-treated. salt-intolerant
GPL2025	GSE14403	GSM359911	2	root, IR29, salt-treated. salt-intolerant
GPL2025	GSE14403	GSM359912	2	root, IR29, salt-treated. salt-intolerant
GPL2025	GSE14403	GSM359913	2	root, IR63731, control. salt-tolerant
GPL2025	GSE14403	GSM359914	2	root, IR63731, control. salt-tolerant
GPL2025	GSE14403	GSM359915	2	root, IR63731, control. salt-tolerant
GPL2025	GSE14403	GSM359916	2	root, IR63731, salt-treated. salt-tolerant
GPL2025	GSE14403	GSM359917	2	root, IR63731, salt-treated. salt-tolerant
GPL2025	GSE14403	GSM359918	2	root, IR63731, salt-treated. salt-tolerant
GPL2025	GSE14403	GSM359919	2	root, Pokkali, control. salt-tolerant
GPL2025	GSE14403	GSM359920	2	root, Pokkali, control. salt-tolerant
GPL2025	GSE14403	GSM359921	2	root, Pokkali, control. salt-tolerant
GPL2025	GSE14403	GSM359922	2	root, Pokkali, salt-treated. salt-tolerant
GPL2025	GSE14403	GSM359923	2	root, Pokkali, salt-treated. salt-tolerant
GPL2025	GSE14403	GSM359924	2	root, Pokkali, salt-treated. salt-tolerant
GPL2025	GSE19024	GSM470620	2	radicle, light, Minghui 63. subspecies: indica. variety: Minghui 63
GPL2025	GSE19024	GSM470621	2	radicle, light, Minghui 63. subspecies: indica. variety: Minghui 63
GPL2025	GSE19024	GSM470624	2	radicle, dark, Minghui 63. subspecies: indica. variety: Minghui 63
GPL2025	GSE19024	GSM470625	2	radicle, dark, Minghui 63. subspecies: indica. variety: Minghui 63
GPL2025	GSE19024	GSM470634	2	root of the seedling with 2 tillers, Minghui 63. subspecies: indica. variety: Minghui 63
GPL2025	GSE19024	GSM470635	2	root of the seedling with 2 tillers, Minghui 63. subspecies: indica. variety: Minghui 63
GPL2025	GSE19024	GSM470718	2	radicle, light, Zhenshan 97. subspecies: indica. variety: Zhenshan 97
GPL2025	GSE19024	GSM470719	2	radicle, light, Zhenshan 97. subspecies: indica. variety: Zhenshan 97
GPL2025	GSE19024	GSM470722	2	radicle, dark, Zhenshan 97. subspecies: indica. variety: Zhenshan 97
GPL2025	GSE19024	GSM470723	2	radicle, dark, Zhenshan 97. subspecies: indica. variety: Zhenshan 97
GPL2025	GSE19024	GSM470732	2	root of the seedling with 2 tillers, Zhenshan 97. subspecies: indica. variety: Zhenshan 97
GPL2025	GSE19024	GSM470733	2	root of the seedling with 2 tillers, Zhenshan 97. subspecies: indica. variety: Zhenshan 97
GPL2025	GSE25206	GSM619236	2	Control rice root. cultivar: IR 64. tissue: root. age: 10 days
GPL2025	GSE25206	GSM619237	2	Control rice root. cultivar: IR 64. tissue: root. age: 10 days
GPL2025	GSE25206	GSM619238	2	Control rice root. cultivar: IR 64. tissue: root. age: 10 days
GPL2025	GSE25206	GSM619239	2	Rice root treated with 100 ÂµM of Cr (VI). cultivar: IR 64. tissue: root. treatment: 100 ÂµM of Cr (VI). age: 10 days
GPL2025	GSE25206	GSM619240	2	Rice root treated with 100 ÂµM of Cr (VI). cultivar: IR 64. tissue: root. treatment: 100 ÂµM of Cr (VI). age: 10 days
GPL2025	GSE25206	GSM619241	2	Rice root treated with 100 ÂµM of Cr (VI). cultivar: IR 64. tissue: root. treatment: 100 ÂµM of Cr (VI). age: 10 days
GPL2025	GSE25206	GSM619242	2	Rice root treated with 100 ÂµM of Cd. cultivar: IR 64. tissue: root. treatment: 100 ÂµM of Cd. age: 10 days
GPL2025	GSE25206	GSM619244	2	Rice root treated with 100 ÂµM of Cd. cultivar: IR 64. tissue: root. treatment: 100 ÂµM of Cd. age: 10 days
GPL2025	GSE25206	GSM619245	2	Rice root treated with 100 ÂµM of AsV. cultivar: IR 64. tissue: root. treatment: 100 ÂµM of AsV. age: 10 days
GPL2025	GSE25206	GSM619246	2	Rice root treated with 100 ÂµM of AsV. cultivar: IR 64. tissue: root. treatment: 100 ÂµM of AsV. age: 10 days
GPL2025	GSE25206	GSM619247	2	Rice root treated with 100 ÂµM of AsV. cultivar: IR 64. tissue: root. treatment: 100 ÂµM of AsV. age: 10 days
GPL2025	GSE25206	GSM619248	2	Rice root treated with 100 ÂµM of Pb. cultivar: IR 64. tissue: root. treatment: 100 ÂµM of Pb. age: 10 days
GPL2025	GSE25206	GSM619249	2	Rice root treated with 100 ÂµM of Pb. cultivar: IR 64. tissue: root. treatment: 100 ÂµM of Pb. age: 10 days
GPL2025	GSE25206	GSM619250	2	Rice root treated with 100 ÂµM of Pb. cultivar: IR 64. tissue: root. treatment: 100 ÂµM of Pb. age: 10 days
GPL2025	GSE26280	GSM645328	2	Oryza DK151, root. tissue: root. genotype: DK151, a drought tolerant line from IR64. age: tillering stage
GPL2025	GSE26280	GSM645329	2	Oryza DK151, root. tissue: root. genotype: DK151, a drought tolerant line from IR64. age: tillering stage
GPL2025	GSE26280	GSM645330	2	Oryza DK151, root. tissue: root. genotype: DK151, a drought tolerant line from IR64. age: tillering stage
GPL2025	GSE26280	GSM645331	2	Oryza DK151, root. tissue: root. genotype: DK151, a drought tolerant line from IR64. age: tillering stage
GPL2025	GSE26280	GSM645332	2	Oryza DK151, root. tissue: root. genotype: DK151, a drought tolerant line from IR64. age: tillering stage
GPL2025	GSE26280	GSM645333	2	Oryza DK151, root. tissue: root. genotype: DK151, a drought tolerant line from IR64. age: tillering stage
GPL2025	GSE26280	GSM645340	2	Oryza DK151, root. tissue: root. genotype: DK151, a drought tolerant line from IR64. age: panicle elongation stage
GPL2025	GSE26280	GSM645341	2	Oryza DK151, root. tissue: root. genotype: DK151, a drought tolerant line from IR64. age: panicle elongation stage
GPL2025	GSE26280	GSM645342	2	Oryza DK151, root. tissue: root. genotype: DK151, a drought tolerant line from IR64. age: panicle elongation stage
GPL2025	GSE26280	GSM645343	2	Oryza DK151, root. tissue: root. genotype: DK151, a drought tolerant line from IR64. age: panicle elongation stage
GPL2025	GSE26280	GSM645344	2	Oryza DK151, root. tissue: root. genotype: DK151, a drought tolerant line from IR64. age: panicle elongation stage
GPL2025	GSE26280	GSM645345	2	Oryza DK151, root. tissue: root. genotype: DK151, a drought tolerant line from IR64. age: panicle elongation stage
GPL2025	GSE7951	GSM195218	3	mature stigmas. genotype: Japonica Nipponbare. age: unpollinated stigmas at anthesis. age: rice stigma before pollination
GPL2025	GSE7951	GSM195219	3	mature stigmas. genotype: Japonica Nipponbare. age: unpollinated stigmas at anthesis. age: rice stigma before pollination
GPL2025	GSE7951	GSM195220	3	mature stigmas. genotype: Japonica Nipponbare. age: unpollinated stigmas at anthesis. age: rice stigma before pollination
GPL2025	GSE13988	GSM351447	3	Anther, bi-cellular gametopyte stage. cv. Nipponbare
GPL2025	GSE14298	GSM357614	3	Unpollinated stigma. cv. Nipponbare
GPL2025	GSE14298	GSM357615	3	Unpollinated stigma. cv. Nipponbare
GPL2025	GSE14298	GSM357616	3	Unpollinated stigma. cv. Nipponbare
GPL2025	GSE14298	GSM357617	3	Unpollinated ovary. cv. Nipponbare
GPL2025	GSE14298	GSM357618	3	Unpollinated ovary. cv. Nipponbare
GPL2025	GSE14298	GSM357620	3	Stigma 5 min after pollination. cv. Nipponbare
GPL2025	GSE14298	GSM357621	3	Stigma 5 min after pollination. cv. Nipponbare
GPL2025	GSE14298	GSM357622	3	Ovary 5 min after pollination. cv. Nipponbare
GPL2025	GSE14298	GSM357623	3	Ovary 5 min after pollination. cv. Nipponbare
GPL2025	GSE14298	GSM357624	3	Ovary 5 min after pollination. cv. Nipponbare
GPL2025	GSE14298	GSM357625	3	Stigma and Ovary 15-25 min after pollination. cv. Nipponbare
GPL2025	GSE14298	GSM357626	3	Stigma and Ovary 15-25 min after pollination. cv. Nipponbare
GPL2025	GSE14298	GSM357627	3	Stigma and Ovary 15-25 min after pollination. cv. Nipponbare
GPL2025	GSE14298	GSM357628	3	Stigma and Ovary 40-50 min after pollination. cv. Nipponbare
GPL2025	GSE14298	GSM357629	3	Stigma and Ovary 40-50 min after pollination. cv. Nipponbare
GPL2025	GSE14298	GSM357630	3	Stigma and Ovary 40-50 min after pollination. cv. Nipponbare
GPL2025	GSE14298	GSM357631	3	Stigma and Ovary 5-7 hrs after pollination. cv. Nipponbare
GPL2025	GSE14298	GSM357632	3	Stigma and Ovary 5-7 hrs after pollination. cv. Nipponbare
GPL2025	GSE14298	GSM357633	3	Stigma and Ovary 5-7 hrs after pollination. cv. Nipponbare
GPL2025	GSE14299	GSM357636	3	Unpollinated embyo and ovary, bottom 1/4 part. cv. Nipponbare
GPL2025	GSE14299	GSM357637	3	Unpollinated embyo and ovary, bottom 1/4 part. cv. Nipponbare
GPL2025	GSE14299	GSM357638	3	Unpollinated embyo and ovary, bottom 1/4 part. cv. Nipponbare
GPL2025	GSE14299	GSM357639	3	Embyo and ovary, bottom 1/4 part, 1 DAP. cv. Nipponbare
GPL2025	GSE14299	GSM357640	3	Embyo and ovary, bottom 1/4 part, 1 DAP. cv. Nipponbare
GPL2025	GSE14299	GSM357641	3	Embyo and ovary, bottom 1/4 part, 1 DAP. cv. Nipponbare
GPL2025	GSE14299	GSM357642	3	Embyo and ovary, bottom 1/4 part, 2 DAP. cv. Nipponbare
GPL2025	GSE14299	GSM357643	3	Embyo and ovary, bottom 1/4 part, 2 DAP. cv. Nipponbare
GPL2025	GSE14299	GSM357644	3	Embyo and ovary, bottom 1/4 part, 2 DAP. cv. Nipponbare
GPL2025	GSE14299	GSM357645	3	Embyo and ovary, bottom 1/4 part, 3 DAP. cv. Nipponbare
GPL2025	GSE14299	GSM357646	3	Embyo and ovary, bottom 1/4 part, 3 DAP. cv. Nipponbare
GPL2025	GSE14299	GSM357647	3	Embyo and ovary, bottom 1/4 part, 3 DAP. cv. Nipponbare
GPL2025	GSE14299	GSM357648	3	Embyo and ovary, bottom 1/4 part, 4 DAP. cv. Nipponbare
GPL2025	GSE14299	GSM357649	3	Embyo and ovary, bottom 1/4 part, 4 DAP. cv. Nipponbare
GPL2025	GSE14299	GSM357650	3	Embyo and ovary, bottom 1/4 part, 4 DAP. cv. Nipponbare
GPL2025	GSE14299	GSM357651	3	Unpollinated embyo and ovary, top 3/4 part. cv. Nipponbare
GPL2025	GSE14299	GSM357653	3	Unpollinated embyo and ovary, top 3/4 part. cv. Nipponbare
GPL2025	GSE14299	GSM357654	3	Embyo and ovary, top 3/4 part, 1 DAP. cv. Nipponbare
GPL2025	GSE14299	GSM357655	3	Embyo and ovary, top 3/4 part, 1 DAP. cv. Nipponbare
GPL2025	GSE14299	GSM357656	3	Embyo and ovary, top 3/4 part, 2 DAP. cv. Nipponbare
GPL2025	GSE14299	GSM357657	3	Embyo and ovary, top 3/4 part, 2 DAP. cv. Nipponbare
GPL2025	GSE14299	GSM357658	3	Embyo and ovary, top 3/4 part, 3 DAP. cv. Nipponbare
GPL2025	GSE14299	GSM357659	3	Embyo and ovary, top 3/4 part, 3 DAP. cv. Nipponbare
GPL2025	GSE14299	GSM357660	3	Embyo and ovary, top 3/4 part, 4 DAP. cv. Nipponbare
GPL2025	GSE14299	GSM357661	3	Embyo and ovary, top 3/4 part, 4 DAP. cv. Nipponbare
GPL2025	GSE14299	GSM357662	3	Embyo and ovary, top 3/4 part, 4 DAP. cv. Nipponbare
GPL2025	GSE14300	GSM357682	3	4 weeks old shoot. cv. Nipponbare
GPL2025	GSE14300	GSM357683	3	4 weeks old shoot. cv. Nipponbare
GPL2025	GSE14300	GSM357684	3	4 weeks old shoot. cv. Nipponbare
GPL2025	GSE16341	GSM409771	3	shoot 3-4weeks. tissue: shoot. cultivar: Nipponbare
GPL2025	GSE16341	GSM409772	3	shoot 3-4weeks. tissue: shoot. cultivar: Nipponbare
GPL2025	GSE16341	GSM409773	3	shoot 3-4weeks. tissue: shoot. cultivar: Nipponbare
GPL2025	GSE16341	GSM409774	3	shoot 3-4weeks. tissue: shoot. cultivar: Nipponbare
GPL2025	GSE16341	GSM409781	3	shoot 3-4weeks. tissue: shoot. cultivar: Nipponbare
GPL2025	GSE25693	GSM630939	3	pola mutant at meiotic stage. tissue: panicles. Stage: early to late meiotic stage. genotype/variation: pola mutant
GPL2025	GSE31834	GSM789503	3	rice shoot base before gravisimulation. tissue: shoot base. age: seedling of 21 day. treatment: before gravistimulation. time: control
GPL2025	GSE31834	GSM789504	3	rice shoot base before gravisimulation. tissue: shoot base. age: seedling of 21 day. treatment: before gravistimulation. time: control
GPL2025	GSE31834	GSM789505	3	rice shoot base before gravisimulation. tissue: shoot base. age: seedling of 21 day. treatment: before gravistimulation. time: control
GPL2025	GSE31834	GSM789506	3	upper parts of rice shoot base at 0.5 after gravisimulation. tissue: upper shoot base. age: seedling of 21 day. treatment: after gravistimulation. time: 0.5 h
GPL2025	GSE31834	GSM789507	3	upper parts of rice shoot base at 0.5 after gravisimulation. tissue: upper shoot base. age: seedling of 21 day. treatment: after gravistimulation. time: 0.5 h
GPL2025	GSE31834	GSM789508	3	upper parts of rice shoot base at 0.5 after gravisimulation. tissue: upper shoot base. age: seedling of 21 day. treatment: after gravistimulation. time: 0.5 h
GPL2025	GSE31834	GSM789509	3	lower parts of rice shoot base at 0.5 after gravisimulation. tissue: lower shoot base. age: seedling of 21 day. treatment: after gravistimulation. time: 0.5 h
GPL2025	GSE31834	GSM789510	3	lower parts of rice shoot base at 0.5 after gravisimulation. tissue: lower shoot base. age: seedling of 21 day. treatment: after gravistimulation. time: 0.5 h
GPL2025	GSE31834	GSM789511	3	lower parts of rice shoot base at 0.5 after gravisimulation. tissue: lower shoot base. age: seedling of 21 day. treatment: after gravistimulation. time: 0.5 h
GPL2025	GSE31834	GSM789512	3	upper parts of rice shoot base at 6 after gravisimulation. tissue: upper shoot base. age: seedling of 21 day. treatment: after gravistimulation. time: 6 h
GPL2025	GSE31834	GSM789513	3	upper parts of rice shoot base at 6 after gravisimulation. tissue: upper shoot base. age: seedling of 21 day. treatment: after gravistimulation. time: 6 h
GPL2025	GSE31834	GSM789514	3	upper parts of rice shoot base at 6 after gravisimulation. tissue: upper shoot base. age: seedling of 21 day. treatment: after gravistimulation. time: 6 h
GPL2025	GSE31834	GSM789515	3	lower parts of rice shoot base at 6 after gravisimulation. tissue: lower shoot base. age: seedling of 21 day. treatment: after gravistimulation. time: 6 h
GPL2025	GSE31834	GSM789516	3	lower parts of rice shoot base at 6 after gravisimulation. tissue: lower shoot base. age: seedling of 21 day. treatment: after gravistimulation. time: 6 h
GPL2025	GSE31834	GSM789517	3	lower parts of rice shoot base at 6 after gravisimulation. tissue: lower shoot base. age: seedling of 21 day. treatment: after gravistimulation. time: 6 h
GPL2025	GSE15448	GSM387556	4	15 days old rice shoot unstressed. cultivar: Pusa Basmati 1. tissue: 15 days old rice shoot. genotype/variation: transgenic
GPL2025	GSE15448	GSM387557	4	15 days old rice shoot unstressed. cultivar: Pusa Basmati 1. tissue: 15 days old rice shoot. genotype/variation: transgenic
GPL2025	GSE15448	GSM387558	4	15 days old rice shoot unstressed. cultivar: Pusa Basmati 1. tissue: 15 days old rice shoot. genotype/variation: transgenic
GPL2025	GSE15448	GSM387559	4	15 days old rice shoot unstressed. cultivar: Pusa Basmati 1. tissue: 15 days old rice shoot. genotype/variation: transgenic
GPL2025	GSE15448	GSM387560	4	15 days old rice shoot unstressed. cultivar: Pusa Basmati 1. tissue: 15 days old rice shoot. genotype/variation: transgenic
GPL2025	GSE15448	GSM387561	4	15 days old rice shoot unstressed. cultivar: Pusa Basmati 1. tissue: 15 days old rice shoot. genotype/variation: transgenic
GPL2025	GSE15448	GSM387562	4	15 days old rice shoot unstressed. cultivar: Pusa Basmati 1. tissue: 15 days old rice shoot. genotype/variation: wildtype
GPL2025	GSE15448	GSM387563	4	15 days old rice shoot unstressed. cultivar: Pusa Basmati 1. tissue: 15 days old rice shoot. genotype/variation: wildtype
GPL2025	GSE15448	GSM387564	4	15 days old rice shoot unstressed. cultivar: Pusa Basmati 1. tissue: 15 days old rice shoot. genotype/variation: wildtype
GPL2025	GSE18930	GSM468795	4	M202, submerged for 1 d. tissue: aerial tissue. germplasm: M202. genome/variation: Sub1A -. age: 14 d old. treatment group: submerged
GPL2025	GSE18930	GSM468796	4	M202, submerged for 1 d. tissue: aerial tissue. germplasm: M202. genome/variation: Sub1A -. age: 14 d old. treatment group: submerged
GPL2025	GSE18930	GSM468799	4	M202(Sub1), submerged for 1 d. tissue: aerial tissue. germplasm: M202. genome/variation: Sub1A +. age: 14 d old. treatment group: submerged
GPL2025	GSE18930	GSM468800	4	M202(Sub1), submerged for 1 d. tissue: aerial tissue. germplasm: M202. genome/variation: Sub1A +. age: 14 d old. treatment group: submerged
GPL2025	GSE7951	GSM195221	5	mature ovary. genotype: Japonica Nipponbare. age: ovaries at anthesis. age: rice ovary before pollination
GPL2025	GSE7951	GSM195222	5	mature ovary. genotype: Japonica Nipponbare. age: ovaries at anthesis. age: rice ovary before pollination
GPL2025	GSE7951	GSM195223	5	mature ovary. genotype: Japonica Nipponbare. age: ovaries at anthesis. age: rice ovary before pollination
GPL2025	GSE13988	GSM351427	5	Anther, hypodermal archesporial cells forming stage. cv. Nipponbare
GPL2025	GSE13988	GSM351428	5	Anther, hypodermal archesporial cells forming stage. cv. Nipponbare
GPL2025	GSE13988	GSM351429	5	Anther, hypodermal archesporial cells forming stage. cv. Nipponbare
GPL2025	GSE13988	GSM351430	5	Anther, pollen mother cells at pre-meiotic S/G2 stage. cv. Nipponbare
GPL2025	GSE13988	GSM351431	5	Anther, pollen mother cells at pre-meiotic S/G2 stage. cv. Nipponbare
GPL2025	GSE13988	GSM351432	5	Anther, pollen mother cells at pre-meiotic S/G2 stage. cv. Nipponbare
GPL2025	GSE13988	GSM351433	5	Anther, pollen mother cells at meiotic leptotene stage. cv. Nipponbare
GPL2025	GSE13988	GSM351434	5	Anther, pollen mother cells at meiotic leptotene stage. cv. Nipponbare
GPL2025	GSE13988	GSM351435	5	Anther, pollen mother cells at meiotic leptotene stage. cv. Nipponbare
GPL2025	GSE13988	GSM351436	5	Anther, pollen mother cells at meiotic leptotene stage. cv. Nipponbare
GPL2025	GSE14298	GSM357619	5	Unpollinated ovary. cv. Nipponbare
GPL2025	GSE14299	GSM357652	5	Unpollinated embyo and ovary, top 3/4 part. cv. Nipponbare
GPL2025	GSE16265	GSM409421	5	young panicle 2cm. tissue: young panicle. cultivar: Nipponbare
GPL2025	GSE16265	GSM409422	5	young panicle 2cm. tissue: young panicle. cultivar: Nipponbare
GPL2025	GSE16265	GSM409427	5	young panicle 2cm. tissue: young panicle. cultivar: Nipponbare
GPL2025	GSE16265	GSM409428	5	young panicle 2cm. tissue: young panicle. cultivar: Nipponbare
GPL2025	GSE16265	GSM409429	5	young panicle 2cm. tissue: young panicle. cultivar: Nipponbare
GPL2025	GSE20522	GSM515490	5	rice mutant lemmata panicle Rep1. genotype: Oryza sativa L. ssp. Indica, mutant lemmata. tissue: rice panicle (2-10mm)
GPL2025	GSE20522	GSM515491	5	rice mutant lemmata panicle Rep2. genotype: Oryza sativa L. ssp. Indica, mutant lemmata. tissue: rice panicle (2-10mm)
GPL2025	GSE20522	GSM515492	5	rice mutant lemmata panicle Rep3. genotype: Oryza sativa L. ssp. Indica, mutant lemmata. tissue: rice panicle (2-10mm)
GPL2025	GSE20522	GSM515493	5	rice wild-type panicle Rep1. genotype: Gui-630 (indica) X Taiwanjing (Japonica). tissue: rice panicle (2-10mm)
GPL2025	GSE20522	GSM515494	5	rice wild-type panicle Rep2. genotype: Gui-630 (indica) X Taiwanjing (Japonica). tissue: rice panicle (2-10mm)
GPL2025	GSE20522	GSM515495	5	rice wild-type panicle Rep3. genotype: Gui-630 (indica) X Taiwanjing (Japonica). tissue: rice panicle (2-10mm)
GPL2025	GSE6893	GSM159189	6	Young inflorescence, immature rice plants. Subspecies: indica, Variety: IR64
GPL2025	GSE6893	GSM159190	6	Young inflorescence, immature rice plants. Subspecies: indica, Variety: IR64
GPL2025	GSE6893	GSM159191	6	Young inflorescence, immature rice plants. Subspecies: indica, Variety: IR64
GPL2025	GSE6893	GSM159192	6	Inflorescence, immature rice plants. Subspecies: indica, Variety: IR64
GPL2025	GSE6893	GSM159193	6	Inflorescence, immature rice plants. Subspecies: indica, Variety: IR64
GPL2025	GSE6893	GSM159194	6	Inflorescence, immature rice plants. Subspecies: indica, Variety: IR64
GPL2025	GSE6893	GSM159195	6	Inflorescence, immature rice plants. Subspecies: indica, Variety: IR64
GPL2025	GSE6893	GSM159196	6	Inflorescence, immature rice plants. Subspecies: indica, Variety: IR64
GPL2025	GSE6893	GSM159197	6	Inflorescence, immature rice plants. Subspecies: indica, Variety: IR64
GPL2025	GSE6893	GSM159198	6	Inflorescence, immature rice plants. Subspecies: indica, Variety: IR64
GPL2025	GSE6893	GSM159199	6	Inflorescence, immature rice plants. Subspecies: indica, Variety: IR64
GPL2025	GSE6893	GSM159200	6	Inflorescence, immature rice plants. Subspecies: indica, Variety: IR64
GPL2025	GSE13988	GSM351437	6	Anther, pollen mother cells at meiotic zygotene-pachytene stage. cv. Nipponbare
GPL2025	GSE13988	GSM351438	6	Anther, pollen mother cells at meiotic zygotene-pachytene stage. cv. Nipponbare
GPL2025	GSE13988	GSM351439	6	Anther, pollen mother cells at meiotic zygotene-pachytene stage. cv. Nipponbare
GPL2025	GSE13988	GSM351440	6	Anther, pollen mother cells at meiotic diplotene-tetrad stage. cv. Nipponbare
GPL2025	GSE13988	GSM351441	6	Anther, pollen mother cells at meiotic diplotene-tetrad stage. cv. Nipponbare
GPL2025	GSE13988	GSM351442	6	Anther, pollen mother cells at meiotic diplotene-tetrad stage. cv. Nipponbare
GPL2025	GSE13988	GSM351443	6	Anther, pollen mother cells at meiotic diplotene-tetrad stage. cv. Nipponbare
GPL2025	GSE13988	GSM351444	6	Anther, uni-nucleated gametopyte stage. cv. Nipponbare
GPL2025	GSE13988	GSM351445	6	Anther, uni-nucleated gametopyte stage. cv. Nipponbare
GPL2025	GSE13988	GSM351446	6	Anther, uni-nucleated gametopyte stage. cv. Nipponbare
GPL2025	GSE17194	GSM429984	6	rice wild-type panicle Rep2. genotype: Oryza sativa L. ssp. Indica, Zhongxian 3037. tissue: rice panicle (9cm-12cm)
GPL2025	GSE27726	GSM686458	6	Pre-meiotic anther. variety: IR64. tissue: Anthers prior to meosis. anther length: 350 - 450um
GPL2025	GSE27726	GSM686459	6	Pre-meiotic anther. variety: IR64. tissue: Anthers prior to meosis. anther length: 350 - 450um
GPL2025	GSE27726	GSM686460	6	Pre-meiotic anther. variety: IR64. tissue: Anthers prior to meosis. anther length: 350 - 450um
GPL2025	GSE27726	GSM686461	6	Meiotic anther. variety: IR64. tissue: Anthers undergoing meiotc division. anther length: 500 - 850um
GPL2025	GSE27726	GSM686462	6	Meiotic anther. variety: IR64. tissue: Anthers undergoing meiotc division. anther length: 500 - 850um
GPL2025	GSE27726	GSM686463	6	Meiotic anther. variety: IR64. tissue: Anthers undergoing meiotc division. anther length: 500 - 850um
GPL2025	GSE27726	GSM686464	6	Anther with single celled pollen. variety: IR64. tissue: Anthers at the uninucleate stage of microspore. anther length: 900 - 950um
GPL2025	GSE27726	GSM686465	6	Anther with single celled pollen. variety: IR64. tissue: Anthers at the uninucleate stage of microspore. anther length: 900 - 950um
GPL2025	GSE27726	GSM686466	6	Anther with single celled pollen. variety: IR64. tissue: Anthers at the uninucleate stage of microspore. anther length: 900 - 950um
GPL2025	GSE4471	GSM100440	7	Rice Hydroponic Roots 1 Week Old. Rice variety Azucena, 1 week in hydroponics, whole root system
GPL2025	GSE4471	GSM100442	7	Rice Hydroponic Roots 1 Week Old. Rice variety Azucena, 1 week in hydroponics with 1ppm arsenate, whole root system
GPL2025	GSE4471	GSM149409	7	Rice Hydroponic Roots 1 Week Old. Rice variety Azucena, 1 week in hydroponics, whole root system
GPL2025	GSE4471	GSM149410	7	Rice Hydroponic Roots 1 Week Old. Rice variety Azucena, 1 week in hydroponics with 1ppm arsenate, whole root system
GPL2025	GSE6719	GSM154829	7	Oryza sativa root, DMSO-control, 30 min. Strain: Oryza sativa L. cv Nipponbare, Tissue: root, Age: two weeks after germination
GPL2025	GSE6719	GSM154831	7	Oryza sativa root, DMSO-control, 30 min. Strain: Oryza sativa L. cv Nipponbare, Tissue: root, Age: two weeks after germination
GPL2025	GSE6719	GSM154832	7	Oryza sativa root, DMSO-control, 30 min. Strain: Oryza sativa L. cv Nipponbare, Tissue: root, Age: two weeks after germination
GPL2025	GSE6719	GSM154833	7	Oryza sativa root, tZ-treated, 30 min. Strain: Oryza sativa L. cv Nipponbare, Tissue: root, Age: two weeks after germination
GPL2025	GSE6719	GSM154937	7	Oryza sativa root, tZ-treated, 30 min. Strain: Oryza sativa L. cv Nipponbare, Tissue: root, Age: two weeks after germination
GPL2025	GSE6719	GSM154938	7	Oryza sativa root, tZ-treated, 30 min. Strain: Oryza sativa L. cv Nipponbare, Tissue: root, Age: two weeks after germination
GPL2025	GSE6719	GSM154939	7	Oryza sativa root, DMSO-control, 120 min. Strain: Oryza sativa L. cv Nipponbare, Tissue: root, Age: two weeks after germination
GPL2025	GSE6719	GSM154940	7	Oryza sativa root, DMSO-control, 120 min. Strain: Oryza sativa L. cv Nipponbare, Tissue: root, Age: two weeks after germination
GPL2025	GSE6719	GSM154941	7	Oryza sativa root, DMSO-control, 120 min. Strain: Oryza sativa L. cv Nipponbare, Tissue: root, Age: two weeks after germination
GPL2025	GSE6719	GSM154942	7	Oryza sativa root, tZ-treated, 120 min. Strain: Oryza sativa L. cv Nipponbare, Tissue: root, Age: two weeks after germination
GPL2025	GSE6719	GSM154943	7	Oryza sativa root, tZ-treated, 120 min. Strain: Oryza sativa L. cv Nipponbare, Tissue: root, Age: two weeks after germination
GPL2025	GSE6719	GSM154944	7	Oryza sativa root, tZ-treated, 120 min. Strain: Oryza sativa L. cv Nipponbare, Tissue: root, Age: two weeks after germination
GPL2025	GSE6908	GSM159172	7	Rice coleoptiles, 4 days old, aerobic. Rice coleoptiles, free of leaf tissue. Rice cultivar: Nipponbare Age: 4 days Germination: aerobic, 28Â°C, darkness
GPL2025	GSE6908	GSM159173	7	Rice coleoptiles, 4 days old, aerobic. Rice coleoptiles, free of leaf tissue. Rice cultivar: Nipponbare Age: 4 days Germination: aerobic, 28Â°C, darkness
GPL2025	GSE7951	GSM195226	7	Rice root. genotype: Japonica Nipponbare. age: two-week old rice root. age: two-week old rice root
GPL2025	GSE10373	GSM261998	7	Oryza sativa uninfected roots, 2 days after mock-inoculation. synonym: Oryza sativa subsp. japonica. cultivar: IAC165. Age: 23 days
GPL2025	GSE10373	GSM261999	7	Oryza sativa uninfected roots, 2 days after mock-inoculation. synonym: Oryza sativa subsp. japonica. cultivar: IAC165. Age: 23 days
GPL2025	GSE10373	GSM262000	7	Oryza sativa roots infected with Striga hermonthica at 2 days post-inoculation. synonym: Oryza sativa subsp. japonica. cultivar: IAC165. Age: 23 days
GPL2025	GSE10373	GSM262001	7	Oryza sativa roots infected with Striga hermonthica at 2 days post-inoculation. synonym: Oryza sativa subsp. japonica. cultivar: IAC165. Age: 23 days
GPL2025	GSE10373	GSM262002	7	Oryza sativa uninfected roots, 4 days after mock-inoculation. synonym: Oryza sativa subsp. japonica. cultivar: IAC165. Age: 25 days
GPL2025	GSE10373	GSM262003	7	Oryza sativa uninfected roots, 4 days after mock-inoculation. synonym: Oryza sativa subsp. japonica. cultivar: IAC165. Age: 25 days
GPL2025	GSE10373	GSM262004	7	Oryza sativa roots infected with Striga hermonthica at 4 days post-inoculation. synonym: Oryza sativa subsp. japonica. cultivar: IAC165. Age: 25 days
GPL2025	GSE10373	GSM262005	7	Oryza sativa roots infected with Striga hermonthica at 4 days post-inoculation. synonym: Oryza sativa subsp. japonica. cultivar: IAC165. Age: 25 days
GPL2025	GSE10373	GSM262006	7	Oryza sativa uninfected roots, 11 days after mock-inoculation. synonym: Oryza sativa subsp. japonica. cultivar: IAC165. Age: 32 days
GPL2025	GSE10373	GSM262007	7	Oryza sativa uninfected roots, 11 days after mock-inoculation. synonym: Oryza sativa subsp. japonica. cultivar: IAC165. Age: 32 days
GPL2025	GSE10373	GSM262008	7	Oryza sativa roots infected with Striga hermonthica at 11 days post-inoculation. synonym: Oryza sativa subsp. japonica. cultivar: IAC165. Age: 32 days
GPL2025	GSE10373	GSM262009	7	Oryza sativa roots infected with Striga hermonthica at 11 days post-inoculation. synonym: Oryza sativa subsp. japonica. cultivar: IAC165. Age: 32 days
GPL2025	GSE10373	GSM262010	7	Oryza sativa uninfected roots, 2 days after mock-inoculation. synonym: Oryza sativa subsp. japonica. cultivar: Nipponbare. Age: 23 days
GPL2025	GSE10373	GSM262011	7	Oryza sativa uninfected roots, 2 days after mock-inoculation. synonym: Oryza sativa subsp. japonica. cultivar: Nipponbare. Age: 23 days
GPL2025	GSE10373	GSM262012	7	Oryza sativa roots infected with Striga hermonthica at 2 days post-inoculation. synonym: Oryza sativa subsp. japonica. cultivar: Nipponbare. Age: 23 days
GPL2025	GSE10373	GSM262013	7	Oryza sativa roots infected with Striga hermonthica at 2 days post-inoculation. synonym: Oryza sativa subsp. japonica. cultivar: Nipponbare. Age: 23 days
GPL2025	GSE10373	GSM262014	7	Oryza sativa uninfected roots, 4 days after mock-inoculation. synonym: Oryza sativa subsp. japonica. cultivar: Nipponbare. Age: 25 days
GPL2025	GSE10373	GSM262015	7	Oryza sativa uninfected roots, 4 days after mock-inoculation. synonym: Oryza sativa subsp. japonica. cultivar: Nipponbare. Age: 25 days
GPL2025	GSE10373	GSM262016	7	Oryza sativa roots infected with Striga hermonthica at 4 days post-inoculation. synonym: Oryza sativa subsp. japonica. cultivar: Nipponbare. Age: 25 days
GPL2025	GSE10373	GSM262017	7	Oryza sativa roots infected with Striga hermonthica at 4 days post-inoculation. synonym: Oryza sativa subsp. japonica. cultivar: Nipponbare. Age: 25 days
GPL2025	GSE10373	GSM262018	7	Oryza sativa uninfected roots, 11 days after mock-inoculation. synonym: Oryza sativa subsp. japonica. cultivar: Nipponbare. Age: 32 days
GPL2025	GSE10373	GSM262019	7	Oryza sativa uninfected roots, 11 days after mock-inoculation. synonym: Oryza sativa subsp. japonica. cultivar: Nipponbare. Age: 32 days
GPL2025	GSE10373	GSM262020	7	Oryza sativa roots infected with Striga hermonthica at 11 days post-inoculation. synonym: Oryza sativa subsp. japonica. cultivar: Nipponbare. Age: 32 days
GPL2025	GSE10373	GSM262021	7	Oryza sativa roots infected with Striga hermonthica at 11 days post-inoculation. synonym: Oryza sativa subsp. japonica. cultivar: Nipponbare. Age: 32 days
GPL2025	GSE11966	GSM302920	7	root. root
GPL2025	GSE11966	GSM302921	7	root. root
GPL2025	GSE14300	GSM357679	7	Whole root, 4th leaf growing stage. cv. Nipponbare
GPL2025	GSE14300	GSM357680	7	Whole root, 4th leaf growing stage. cv. Nipponbare
GPL2025	GSE14300	GSM357681	7	Whole root, 4th leaf growing stage. cv. Nipponbare
GPL2025	GSE17245	GSM431925	7	Root segments derived from 10-d-old rice (Oryza sativa) seedlings under +Fe+P conditions. tissue: Root
GPL2025	GSE17245	GSM431926	7	Root segments derived from 11-d-old rice (Oryza sativa) seedlings under +Fe+P conditions. tissue: Root
GPL2025	GSE17245	GSM431927	7	Root segments derived from 10-d-old rice (Oryza sativa) seedlings under -Fe+P conditions. tissue: Root
GPL2025	GSE17245	GSM431928	7	Root segments derived from 11-d-old rice (Oryza sativa) seedlings under -Fe+P conditions. tissue: Root
GPL2025	GSE17245	GSM431929	7	Root segments derived from 10-d-old rice (Oryza sativa) seedlings under +Fe-P conditions. tissue: Root
GPL2025	GSE17245	GSM431930	7	Root segments derived from 11-d-old rice (Oryza sativa) seedlings under +Fe-P conditions. tissue: Root
GPL2025	GSE17245	GSM431931	7	Root segments derived from 10-d-old rice (Oryza sativa) seedlings under -Fe-P conditions. tissue: Root
GPL2025	GSE17245	GSM431932	7	Root segments derived from 11-d-old rice (Oryza sativa) seedlings under -Fe-P conditions. tissue: Root
GPL2025	GSE18361	GSM458175	7	In vitro grown rice seedlings. tissue: Roots. cultivare: Nipponbare
GPL2025	GSE18361	GSM458176	7	In vitro grown rice seedlings. tissue: Roots. cultivare: Nipponbare
GPL2025	GSE18361	GSM458177	7	In vitro grown rice seedlings. tissue: Roots. cultivare: Nipponbare
GPL2025	GSE18361	GSM458178	7	In vitro grown rice seedlings. tissue: Roots. cultivare: Nipponbare
GPL2025	GSE18361	GSM458179	7	In vitro grown rice seedlings. tissue: Roots. cultivare: Nipponbare
GPL2025	GSE18361	GSM458180	7	In vitro grown rice seedlings. tissue: Roots. cultivare: Nipponbare
GPL2025	GSE18361	GSM458181	7	In vitro grown rice seedlings. tissue: Roots. cultivare: Nipponbare
GPL2025	GSE18361	GSM458182	7	In vitro grown rice seedlings. tissue: Roots. cultivare: Nipponbare
GPL2025	GSE18361	GSM458183	7	In vitro grown rice seedlings. tissue: Roots. cultivare: Nipponbare
GPL2025	GSE18361	GSM458184	7	In vitro grown rice seedlings. tissue: Roots. cultivare: Nipponbare
GPL2025	GSE18361	GSM458185	7	In vitro grown rice seedlings. tissue: Roots. cultivare: Nipponbare
GPL2025	GSE18361	GSM458186	7	In vitro grown rice seedlings. tissue: Roots. cultivare: Nipponbare
GPL2025	GSE18529	GSM461481	7	14-day-old seedlings roots. genotype/variation: wildtype (Oryza sativa, japonica cultivar Zhonghua 11)
GPL2025	GSE18529	GSM461482	7	14-day-old seedlings roots. genotype/variation: wildtype (Oryza sativa, japonica cultivar Zhonghua 11)
GPL2025	GSE18529	GSM461528	7	14-day-old seedlings roots. genotype/variation: knockout mutant of OsABL1 (LOC_Os6g10880)
GPL2025	GSE18529	GSM461534	7	14-day-old seedlings roots. genotype/variation: knockout mutant of OsABL1 (LOC_Os06g10880)
GPL2025	GSE21772	GSM542564	7	temoin_2. variety: Nipponbare. harvest date: 03-03-10. tissue: uninfected meristematic root fragments
GPL2025	GSE21772	GSM542565	7	144hpi_2. variety: Nipponbare. harvest date: 03-03-10. tissue: galls from 45 infected plants
GPL2025	GSE21772	GSM542566	7	temoin_3. variety: Nipponbare. harvest date: 08-03-10. tissue: uninfected meristematic root fragments
GPL2025	GSE21772	GSM542567	7	144hpi_3. variety: Nipponbare. harvest date: 08-03-10. tissue: galls from 45 infected plants
GPL2025	GSE21772	GSM542568	7	temoin_1. variety: Nipponbare. harvest date: 01-03-10. tissue: uninfected meristematic root fragments
GPL2025	GSE21772	GSM542569	7	144hpi_1. variety: Nipponbare. harvest date: 01-03-10. tissue: galls from 45 infected plants
GPL2025	GSE21919	GSM545318	7	temoina_1. harvest date: 07-12-09. infection: control. tissue: root
GPL2025	GSE21919	GSM545319	7	48hpia_1. harvest date: 05-12-09. infection: Meloidogyne graminicola. tissue: root. time: 48 hpi
GPL2025	GSE21919	GSM545320	7	48hpib_2. harvest date: 12-12-09. infection: Meloidogyne graminicola. tissue: root. time: 48 hpi
GPL2025	GSE21919	GSM545321	7	temoinb_2. harvest date: 14-12-09. infection: control. tissue: root
GPL2025	GSE21919	GSM545322	7	96hpia_1. harvest date: 17-12-09. infection: Meloidogyne graminicola. tissue: root. time: 96 hpi
GPL2025	GSE21919	GSM545323	7	96hpib_2. harvest date: 05-12-09. infection: Meloidogyne graminicola. tissue: root. time: 96 hpi
GPL2025	GSE21919	GSM545324	7	48hpic_3. harvest date: 17-12-09. infection: Meloidogyne graminicola. tissue: root. time: 48 hpi
GPL2025	GSE21919	GSM545325	7	96hpic_3. harvest date: 19-12-09. infection: Meloidogyne graminicola. tissue: root. time: 96 hpi
GPL2025	GSE21919	GSM545326	7	temoinc_3. harvest date: 10-12-09. infection: control. tissue: root
GPL2025	GSE27988	GSM692533	7	Rice root. sample type: Rice root. subspecies: Oryza sativa L. ssp. Japonica. collection protocol: the seedling root were cutted and harvested from two-week seeding. age: two-week old rice root
GPL2025	GSE27988	GSM692534	7	Rice root. sample type: Rice root. subspecies: Oryza sativa L. ssp. Japonica. collection protocol: the seedling root were cutted and harvested from two-week seeding. age: two-week old rice root
GPL2025	GSE27988	GSM692535	7	Rice root. sample type: Rice root. subspecies: Oryza sativa L. ssp. Japonica. collection protocol: the seedling root were cutted and harvested from two-week seeding. age: two-week old rice root
GPL2025	GSE6893	GSM159180	8	Mature rice plants. Subspecies: indica, Variety: IR64
GPL2025	GSE6893	GSM159181	8	Mature rice plants. Subspecies: indica, Variety: IR64
GPL2025	GSE6893	GSM159182	8	Mature rice plants. Subspecies: indica, Variety: IR64
GPL2025	GSE6893	GSM159183	8	Mature rice plants. Subspecies: indica, Variety: IR64
GPL2025	GSE6893	GSM159184	8	Mature rice plants. Subspecies: indica, Variety: IR64
GPL2025	GSE6893	GSM159185	8	Mature rice plants. Subspecies: indica, Variety: IR64
GPL2025	GSE8216	GSM203238	8	20 days old Taichung Native-1 rice seedlings. Genotype: bacterial blight susceptible rice cultivar. Age: 20 days old rice seedlings
GPL2025	GSE8216	GSM203239	8	20 days old Taichung Native-1 rice seedlings. Genotype: bacterial blight susceptible rice cultivar. Age: 20 days old rice seedlings
GPL2025	GSE8216	GSM203240	8	20 days old Taichung Native-1 rice seedlings. Genotype: bacterial blight susceptible rice cultivar. Age: 20 days old rice seedlings
GPL2025	GSE8216	GSM203241	8	20 days old Taichung Native-1 rice seedlings. Genotype: bacterial blight susceptible rice cultivar. Age: 20 days old rice seedlings
GPL2025	GSE8216	GSM203242	8	20 days old Taichung Native-1 rice seedlings. Genotype: bacterial blight susceptible rice cultivar. Age: 20 days old rice seedlings
GPL2025	GSE8216	GSM203243	8	20 days old Taichung Native-1 rice seedlings. Genotype: bacterial blight susceptible rice cultivar. Age: 20 days old rice seedlings
GPL2025	GSE19024	GSM470636	8	mature leaf blade of the rice plants with developing panicle whose length is less than 1mm, Minghui 63. subspecies: indica. variety: Minghui 63
GPL2025	GSE19024	GSM470637	8	mature leaf blade of the rice plants with developing panicle whose length is less than 1mm, Minghui 63. subspecies: indica. variety: Minghui 63
GPL2025	GSE19024	GSM470638	8	mature leaf sheath of the rice plants with developing panicle whose length is less than 1mm, Minghui 63. subspecies: indica. variety: Minghui 63
GPL2025	GSE19024	GSM470639	8	mature leaf sheath of the rice plants with developing panicle whose length is less than 1mm, Minghui 63. subspecies: indica. variety: Minghui 63
GPL2025	GSE19024	GSM470640	8	mature leaf blade of the rice plants with developing panicle whose length is between 40 and 50 mm, Minghui 63. subspecies: indica. variety: Minghui 63
GPL2025	GSE19024	GSM470641	8	mature leaf blade of the rice plants with developing panicle whose length is between 40 and 50 mm, Minghui 63. subspecies: indica. variety: Minghui 63
GPL2025	GSE19024	GSM470643	8	mature leaf sheath of the rice plants with developing panicle whose length is between 40 and 50 mm, Minghui 63. subspecies: indica. variety: Minghui 63
GPL2025	GSE19024	GSM470648	8	flag leaf, just before heading date, Minghui 63. subspecies: indica. variety: Minghui 63
GPL2025	GSE19024	GSM470649	8	flag leaf, just before heading date, Minghui 63. subspecies: indica. variety: Minghui 63
GPL2025	GSE19024	GSM470666	8	flag leaf, 14 days after pollination, Minghui 63. subspecies: indica. variety: Minghui 63
GPL2025	GSE19024	GSM470667	8	flag leaf, 14 days after pollination, Minghui 63. subspecies: indica. variety: Minghui 63
GPL2025	GSE19024	GSM470734	8	mature leaf blade of the rice plants with developing panicle whose length is less than 1mm, Zhenshan 97. subspecies: indica. variety: Zhenshan 97
GPL2025	GSE19024	GSM470738	8	mature leaf blade of the rice plants with developing panicle whose length is between 40 and 50 mm, Zhenshan 97. subspecies: indica. variety: Zhenshan 97
GPL2025	GSE19024	GSM470739	8	mature leaf blade of the rice plants with developing panicle whose length is between 40 and 50 mm, Zhenshan 97. subspecies: indica. variety: Zhenshan 97
GPL2025	GSE19024	GSM470746	8	flag leaf, just before heading date, Zhenshan 97. subspecies: indica. variety: Zhenshan 97
GPL2025	GSE19024	GSM470747	8	flag leaf, just before heading date, Zhenshan 97. subspecies: indica. variety: Zhenshan 97
GPL2025	GSE19024	GSM470765	8	flag leaf, 14 days after pollination, Zhenshan 97. subspecies: indica. variety: Zhenshan 97
GPL2025	GSE19024	GSM470766	8	flag leaf, 14 days after pollination, Zhenshan 97. subspecies: indica. variety: Zhenshan 97
GPL2025	GSE24048	GSM591764	8	Rice leaf from control plant grown in a field. cultivar: Bala. tissue: leaf. stress: control. biological rep: 1
GPL2025	GSE24048	GSM591765	8	Rice leaf from control plant grown in a field. cultivar: Bala. tissue: leaf. stress: control. biological rep: 2
GPL2025	GSE24048	GSM591766	8	Rice leaf from control plant grown in a field. cultivar: Bala. tissue: leaf. stress: control. biological rep: 3
GPL2025	GSE24048	GSM591767	8	Rice leaf from plant droughted for 24 days grown in a field. cultivar: Azucena. tissue: leaf. stress: drought. biological rep: 1
GPL2025	GSE24048	GSM591768	8	Rice leaf from plant droughted for 24 days grown in a field. cultivar: Azucena. tissue: leaf. stress: drought. biological rep: 2
GPL2025	GSE24048	GSM591769	8	Rice leaf from plant droughted for 24 days grown in a field. cultivar: Azucena. tissue: leaf. stress: drought. biological rep: 3
GPL2025	GSE24048	GSM591770	8	Rice leaf from plant droughted for 24 days grown in a field. cultivar: Bala. tissue: leaf. stress: drought. biological rep: 1
GPL2025	GSE24048	GSM591771	8	Rice leaf from plant droughted for 24 days grown in a field. cultivar: Bala. tissue: leaf. stress: drought. biological rep: 2
GPL2025	GSE24048	GSM591772	8	Rice leaf from plant droughted for 24 days grown in a field. cultivar: Bala. tissue: leaf. stress: drought. biological rep: 3
GPL2025	GSE24228	GSM595945	8	Oryza longistaminata, young leaf. tissue: young leaf. sample type: Oryza longistaminata, wild rice with long and strong rhizomes. genotype: wild type. developmental stage: active tillering stage
GPL2025	GSE24228	GSM595946	8	Oryza longistaminata, young leaf. tissue: young leaf. sample type: Oryza longistaminata, wild rice with long and strong rhizomes. genotype: wild type. developmental stage: active tillering stage
GPL2025	GSE24228	GSM595947	8	Oryza longistaminata, young leaf. tissue: young leaf. sample type: Oryza longistaminata, wild rice with long and strong rhizomes. genotype: wild type. developmental stage: active tillering stage
GPL2025	GSE26280	GSM645322	8	Oryza DK151, leaf. tissue: leaf. genotype: DK151, a drought tolerant line from IR64. age: tillering stage
GPL2025	GSE26280	GSM645323	8	Oryza DK151, leaf. tissue: leaf. genotype: DK151, a drought tolerant line from IR64. age: tillering stage
GPL2025	GSE26280	GSM645324	8	Oryza DK151, leaf. tissue: leaf. genotype: DK151, a drought tolerant line from IR64. age: tillering stage
GPL2025	GSE26280	GSM645325	8	Oryza DK151, leaf. tissue: leaf. genotype: DK151, a drought tolerant line from IR64. age: tillering stage
GPL2025	GSE26280	GSM645326	8	Oryza DK151, leaf. tissue: leaf. genotype: DK151, a drought tolerant line from IR64. age: tillering stage
GPL2025	GSE26280	GSM645327	8	Oryza DK151, leaf. tissue: leaf. genotype: DK151, a drought tolerant line from IR64. age: tillering stage
GPL2025	GSE26280	GSM645334	8	Oryza DK151, leaf. tissue: leaf. genotype: DK151, a drought tolerant line from IR64. age: panicle elongation stage
GPL2025	GSE26280	GSM645336	8	Oryza DK151, leaf. tissue: leaf. genotype: DK151, a drought tolerant line from IR64. age: panicle elongation stage
GPL2025	GSE26280	GSM645337	8	Oryza DK151, leaf. tissue: leaf. genotype: DK151, a drought tolerant line from IR64. age: panicle elongation stage
GPL2025	GSE26280	GSM645338	8	Oryza DK151, leaf. tissue: leaf. genotype: DK151, a drought tolerant line from IR64. age: panicle elongation stage
GPL2025	GSE26280	GSM645339	8	Oryza DK151, leaf. tissue: leaf. genotype: DK151, a drought tolerant line from IR64. age: panicle elongation stage
GPL2025	GSE26280	GSM645346	8	Oryza DK151, leaf. tissue: leaf. genotype: DK151, a drought tolerant line from IR64. age: booting stage
GPL2025	GSE26280	GSM645347	8	Oryza DK151, leaf. tissue: leaf. genotype: DK151, a drought tolerant line from IR64. age: booting stage
GPL2025	GSE26280	GSM645348	8	Oryza DK151, leaf. tissue: leaf. genotype: DK151, a drought tolerant line from IR64. age: booting stage
GPL2025	GSE26280	GSM645349	8	Oryza DK151, leaf. tissue: leaf. genotype: DK151, a drought tolerant line from IR64. age: booting stage
GPL2025	GSE26280	GSM645350	8	Oryza DK151, leaf. tissue: leaf. genotype: DK151, a drought tolerant line from IR64. age: booting stage
GPL2025	GSE26280	GSM645351	8	Oryza DK151, leaf. tissue: leaf. genotype: DK151, a drought tolerant line from IR64. age: booting stage
GPL2025	GSE33204	GSM822094	8	HH1 seedlings. tissue: leaves. age: 30-day. cultivar: Minghui 63. genotype/variation: HH1. condition: high-temperature (45Â°C) for 6 h
GPL2025	GSE33204	GSM822095	8	HH1 seedlings. tissue: leaves. age: 30-day. cultivar: Minghui 63. genotype/variation: HH1. condition: high-temperature (45Â°C) for 6 h
GPL2025	GSE33204	GSM822096	8	HH1 seedlings. tissue: leaves. age: 30-day. cultivar: Minghui 63. genotype/variation: HH1. condition: high-temperature (45Â°C) for 6 h
GPL2025	GSE33204	GSM822097	8	MH63 seedlings. tissue: leaves. age: 30-day. cultivar: Minghui 63. genotype/variation: wildtype. condition: high-temperature (45Â°C) for 6 h
GPL2025	GSE33204	GSM822098	8	MH63 seedlings. tissue: leaves. age: 30-day. cultivar: Minghui 63. genotype/variation: wildtype. condition: high-temperature (45Â°C) for 6 h
GPL2025	GSE33204	GSM822099	8	MH63 seedlings. tissue: leaves. age: 30-day. cultivar: Minghui 63. genotype/variation: wildtype. condition: high-temperature (45Â°C) for 6 h
GPL2025	GSE7951	GSM195227	9	mature anther. genotype: Japonica Nipponbare. age: stage 1Â¨C2 days before floret flowering. age:
GPL2025	GSE13988	GSM351448	9	Anther, bi-cellular gametopyte stage. cv. Nipponbare
GPL2025	GSE13988	GSM351449	9	Anther, bi-cellular gametopyte stage. cv. Nipponbare
GPL2025	GSE13988	GSM351450	9	Anther, tri-cellular mature pollen stage. cv. Nipponbare
GPL2025	GSE13988	GSM351451	9	Anther, tri-cellular mature pollen stage. cv. Nipponbare
GPL2025	GSE13988	GSM351452	9	Anther, tri-cellular mature pollen stage. cv. Nipponbare
GPL2025	GSE19024	GSM470656	9	stamen, just before heading date, Minghui 63. subspecies: indica. variety: Minghui 63
GPL2025	GSE19024	GSM470657	9	stamen, just before heading date, Minghui 63. subspecies: indica. variety: Minghui 63
GPL2025	GSE19024	GSM470754	9	stamen, just before heading date, Zhenshan 97. subspecies: indica. variety: Zhenshan 97
GPL2025	GSE19024	GSM470755	9	stamen, just before heading date, Zhenshan 97. subspecies: indica. variety: Zhenshan 97
GPL2025	GSE27726	GSM686467	9	Anther with trinucleate pollen. variety: IR64. tissue: Anthers at the the trinucleate stage of pollen. anther length: 2000 - 2500um
GPL2025	GSE27726	GSM686468	9	Anther with trinucleate pollen. variety: IR64. tissue: Anthers at the the trinucleate stage of pollen. anther length: 2000 - 2500um
GPL2025	GSE27726	GSM686469	9	Anther with trinucleate pollen. variety: IR64. tissue: Anthers at the the trinucleate stage of pollen. anther length: 2000 - 2500um
GPL2025	GSE27988	GSM692539	9	rice bicellular pollen (BCP). sample type: rice bicellular pollen (BCP). subspecies: Oryza sativa L. ssp. Japonica. collection protocol: crach gently the anther in 0.4 M mannitol at 4C, remove the anther wall and fragment, and the pollen grains are isolated through 25%/35%/45%/80% Percoll step gradient, the bicellular pollen was distributed in the fraction of 35%/45%.. age: pollen granins before …
GPL2025	GSE27988	GSM692540	9	rice bicellular pollen (BCP). sample type: rice bicellular pollen (BCP). subspecies: Oryza sativa L. ssp. Japonica. collection protocol: crach gently the anther in 0.4 M mannitol at 4C, remove the anther wall and fragment, and the pollen grains are isolated through 25%/35%/45%/80% Percoll step gradient, the bicellular pollen was distributed in the fraction of 35%/45%.. age: pollen granins before …
GPL2025	GSE27988	GSM692541	9	rice bicellular pollen (BCP). sample type: rice bicellular pollen (BCP). subspecies: Oryza sativa L. ssp. Japonica. collection protocol: crach gently the anther in 0.4 M mannitol at 4C, remove the anther wall and fragment, and the pollen grains are isolated through 25%/35%/45%/80% Percoll step gradient, the bicellular pollen was distributed in the fraction of 35%/45%.. age: pollen granins before …
GPL2025	GSE27988	GSM692542	9	rice immature tricellular pollen (TCP). sample type: rice immature tricellular pollen (TCP). subspecies: Oryza sativa L. ssp. Japonica. collection protocol: crach gently the anther in 0.4 M mannitol at 4C, remove the anther wall and fragment, and the grains are collected by centrifugation (500 g, 5min, 4C).. age: pollen granins after PM (Pollen Mitosis) but dehydroded
GPL2025	GSE27988	GSM692543	9	rice immature tricellular pollen (TCP). sample type: rice immature tricellular pollen (TCP). subspecies: Oryza sativa L. ssp. Japonica. collection protocol: crach gently the anther in 0.4 M mannitol at 4C, remove the anther wall and fragment, and the grains are collected by centrifugation (500 g, 5min, 4C).. age: pollen granins after PM (Pollen Mitosis) but dehydroded
GPL2025	GSE27988	GSM692544	9	rice immature tricellular pollen (TCP). sample type: rice immature tricellular pollen (TCP). subspecies: Oryza sativa L. ssp. Japonica. collection protocol: crach gently the anther in 0.4 M mannitol at 4C, remove the anther wall and fragment, and the grains are collected by centrifugation (500 g, 5min, 4C).. age: pollen granins after PM (Pollen Mitosis) but dehydroded
GPL2025	GSE27988	GSM692545	9	rice mature tricellular pollen (MPG). sample type: rice mature tricellular pollen (MPG). subspecies: Oryza sativa L. ssp. Japonica. collection protocol: mautre pollen grains are collected by shaking panicles gently during flowering.. age: pollen grains after anther dehiscence
GPL2025	GSE27988	GSM692546	9	rice mature tricellular pollen (MPG). sample type: rice mature tricellular pollen (MPG). subspecies: Oryza sativa L. ssp. Japonica. collection protocol: mautre pollen grains are collected by shaking panicles gently during flowering.. age: pollen grains after anther dehiscence
GPL2025	GSE27988	GSM692547	9	rice mature tricellular pollen (MPG). sample type: rice mature tricellular pollen (MPG). subspecies: Oryza sativa L. ssp. Japonica. collection protocol: mautre pollen grains are collected by shaking panicles gently during flowering.. age: pollen grains after anther dehiscence
GPL2025	GSE27988	GSM692548	9	rice germinated pollen grains (GPG). sample type: rice germinated pollen grains (GPG). subspecies: Oryza sativa L. ssp. Japonica. collection protocol: fresh mature pollen gains are transferred into a liquid germination medium (20% sucrose, 10% polyethylene glycol 4000, 3 mM Ca(NO3)2 4H2O, 40 mg/liter H3BO3, 3 mg/liter vitamin B1) and cultured for about 10 min at room temperature ( 30C) to generat…
GPL2025	GSE27988	GSM692549	9	rice germinated pollen grains (GPG). sample type: rice germinated pollen grains (GPG). subspecies: Oryza sativa L. ssp. Japonica. collection protocol: fresh mature pollen gains are transferred into a liquid germination medium (20% sucrose, 10% polyethylene glycol 4000, 3 mM Ca(NO3)2 4H2O, 40 mg/liter H3BO3, 3 mg/liter vitamin B1) and cultured for about 10 min at room temperature ( 30C) to generat…
GPL2025	GSE27988	GSM692550	9	rice germinated pollen grains (GPG). sample type: rice germinated pollen grains (GPG). subspecies: Oryza sativa L. ssp. Japonica. collection protocol: fresh mature pollen gains are transferred into a liquid germination medium (20% sucrose, 10% polyethylene glycol 4000, 3 mM Ca(NO3)2 4H2O, 40 mg/liter H3BO3, 3 mg/liter vitamin B1) and cultured for about 10 min at room temperature ( 30C) to generat…
GPL2025	GSE4471	GSM100441	10	Rice Hydroponic Roots 1 Week Old. Rice variety Azucena, 1 week in hydroponics with 1ppm arsenate, whole root system
GPL2025	GSE10857	GSM275405	10	Azucena root tip_At the wax layer. Rice variety Azucena, 24 day old plants, grown in sand filled chambers (internal dimensions of 10 x 5 x 25cm) with a 5mm 60% wax layer 50mm below the surface of the sand. Plants were watered with nutrient solution. RNA was extracted from the last 5 mm of the root tip. Rep1.
GPL2025	GSE10857	GSM275406	10	Azucena root tip_At the wax layer. Rice variety Azucena, 24 day old plants, grown in sand filled chambers (internal dimensions of 10 x 5 x 25cm) with a 5mm 60% wax layer 50mm below the surface of the sand. Plants were watered with nutrient solution. RNA was extracted from the last 5 mm of the root tip. Rep2.
GPL2025	GSE10857	GSM275407	10	Azucena root tip_At the wax layer. Rice variety Azucena, 24 day old plants, grown in sand filled chambers (internal dimensions of 10 x 5 x 25cm) with a 5mm 60% wax layer 50mm below the surface of the sand. Plants were watered with nutrient solution. RNA was extracted from the last 5 mm of the root tip. Rep3.
GPL2025	GSE10857	GSM275408	10	Bala root tip_At the wax layer. Rice variety Bala, 24 day old plants, grown in sand filled chambers (internal dimensions of 10 x 5 x 25cm) with a 5mm 60% wax layer 50mm below the surface of the sand. Plants were watered with nutrient solution. RNA was extracted from the last 5 mm of the root tip. Rep1.
GPL2025	GSE10857	GSM275409	10	Bala root tip_At the wax layer. Rice variety Bala, 24 day old plants, grown in sand filled chambers (internal dimensions of 10 x 5 x 25cm) with a 5mm 60% wax layer 50mm below the surface of the sand. Plants were watered with nutrient solution. RNA was extracted from the last 5 mm of the root tip. Rep2.
GPL2025	GSE10857	GSM275410	10	Bala root tip_At the wax layer. Rice variety Bala 24 day old plants, grown in sand filled chambers (internal dimensions of 10 x 5 x 25cm) with a 5mm 60% wax layer 50mm below the surface of the sand. Plants were watered with nutrient solution. RNA was extracted from the last 5 mm of the root tip. Rep3.
GPL2025	GSE10857	GSM275411	10	Azucena root tip_Buckled at the wax layer. Rice variety Azucena, 24 day old plants, grown in sand filled chambers (internal dimensions of 10 x 5 x 25cm) with a 5mm 60% wax layer 50mm below the surface of the sand. Plants were watered with nutrient solution. RNA was extracted from the last 5 mm of root tips which had buckled after contact with the wax layer. Rep1.
GPL2025	GSE10857	GSM275412	10	Azucena root tip Buclked at the wax layer. Rice variety Azucena, 24 day old plants, grown in sand filled chambers (internal dimensions of 10 x 5 x 25cm) with a 5mm 60% wax layer 50mm below the surface of the sand. RNA was harvested from root tips whixh had buckled at the wax layer. Plants were watered with nutrient solution. RNA was extracted from the last 5 mm of the root tip. Rep2.
GPL2025	GSE10857	GSM275413	10	Azucena root tip_Buckled at the wax layer. Rice variety Azucena, 24 day old plants, grown in sand filled chambers (internal dimensions of 10 x 5 x 25cm) with a 5mm 60% wax layer 50mm below the surface of the sand. RNA was harvested from root tips whixh had buckled at the wax layer. Plants were watered with nutrient solution. RNA was extracted from the last 5 mm of the root tip. Rep3.
GPL2025	GSE10857	GSM275414	10	Azucena root tip_Before the wax layer. Rice variety Azucena, 24 day old plants, grown in sand filled chambers (internal dimensions of 10 x 5 x 25cm) with a 5mm 60% wax layer 50mm below the surface of the sand. RNA was harvested from root tips which were 5-10 mm above the wax layer. Plants were watered with nutrient solution. RNA was extracted from the last 5 mm of the root tip. Rep1.
GPL2025	GSE10857	GSM275415	10	Azucena root tip_Before the wax layer. Rice variety Azucena, 24 day old plants, grown in sand filled chambers (internal dimensions of 10 x 5 x 25cm) with a 5mm 60% wax layer 50mm below the surface of the sand. RNA was harvested from root tips which were 5-10 mm above the wax layer. Plants were watered with nutrient solution. RNA was extracted from the last 5 mm of the root tip. Rep2.
GPL2025	GSE10857	GSM275416	10	Azucena root tip_Before the wax layer. Rice variety Azucena, 24 day old plants, grown in sand filled chambers (internal dimensions of 10 x 5 x 25cm) with a 5mm 60% wax layer 50mm below the surface of the sand. RNA was harvested from root tips which were 5-10 mm above the wax layer. Plants were watered with nutrient solution. RNA was extracted from the last 5 mm of the root tip. Rep3.
GPL2025	GSE27988	GSM692536	10	rice uninucleate microspores (UNM). sample type: rice uninucleate microspores (UNM). subspecies: Oryza sativa L. ssp. Japonica. collection protocol: crach gently the anther in 0.4 M mannitol at 4C, remove the anther wall and fragment, and the microspores are collected by centrifugation (500 g, 5min, 4C).. age: uniucleate microspores released from tetrad
GPL2025	GSE27988	GSM692537	10	rice uninucleate microspores (UNM). sample type: rice uninucleate microspores (UNM). subspecies: Oryza sativa L. ssp. Japonica. collection protocol: crach gently the anther in 0.4 M mannitol at 4C, remove the anther wall and fragment, and the microspores are collected by centrifugation (500 g, 5min, 4C).. age: uniucleate microspores released from tetrad
GPL2025	GSE27988	GSM692538	10	rice uninucleate microspores (UNM). sample type: rice uninucleate microspores (UNM). subspecies: Oryza sativa L. ssp. Japonica. collection protocol: crach gently the anther in 0.4 M mannitol at 4C, remove the anther wall and fragment, and the microspores are collected by centrifugation (500 g, 5min, 4C).. age: uniucleate microspores released from tetrad
GPL2025	GSE7256	GSM174883	11	A_mock_3dpi_rep1. Oriza sativa - dev.stage (Boyes et al. Plant Cell 2001):last emerged leaf (3d leaf)
GPL2025	GSE7256	GSM174884	11	E_mock_4dpi_rep1. Oriza sativa - dev.stage (Boyes et al. Plant Cell 2001):last emerged leaf (3d leaf)
GPL2025	GSE7256	GSM174885	11	B_FR13_3dpi_rep1. Oriza sativa - dev.stage (Boyes et al. Plant Cell 2001):last emerged leaf (3d leaf)
GPL2025	GSE7256	GSM174887	11	D_FR13_3dpi_rep2. Oriza sativa - dev.stage (Boyes et al. Plant Cell 2001):last emerged leaf (3d leaf)
GPL2025	GSE7256	GSM174888	11	C_mock_3dpi_rep2. Oriza sativa - dev.stage (Boyes et al. Plant Cell 2001):last emerged leaf (3d leaf)
GPL2025	GSE16793	GSM421667	11	shoot, XOC, 2 hai. germplasm name: cv. nipponbare. organism part: PO:0009006 shoot. development stage: PO:0007106 LP.03 three leaves visible. age: 2 weeks after sowing. growth media: LC-1 Soil Mix
GPL2025	GSE16793	GSM421668	11	shoot, XOC, 2 hai. germplasm name: cv. nipponbare. organism part: PO:0009006 shoot. development stage: PO:0007106 LP.03 three leaves visible. age: 2 weeks after sowing. growth media: LC-1 Soil Mix
GPL2025	GSE16793	GSM421669	11	shoot, XOC, 2 hai. germplasm name: cv. nipponbare. organism part: PO:0009006 shoot. development stage: PO:0007106 LP.03 three leaves visible. age: 2 weeks after sowing. growth media: LC-1 Soil Mix
GPL2025	GSE16793	GSM421670	11	shoot, XOC, 2 hai. germplasm name: cv. nipponbare. organism part: PO:0009006 shoot. development stage: PO:0007106 LP.03 three leaves visible. age: 2 weeks after sowing. growth media: LC-1 Soil Mix
GPL2025	GSE16793	GSM421671	11	shoot, XOC, 4 hai. germplasm name: cv. nipponbare. organism part: PO:0009006 shoot. development stage: PO:0007106 LP.03 three leaves visible. age: 2 weeks after sowing. growth media: LC-1 Soil Mix
GPL2025	GSE16793	GSM421672	11	shoot, XOC, 4 hai. germplasm name: cv. nipponbare. organism part: PO:0009006 shoot. development stage: PO:0007106 LP.03 three leaves visible. age: 2 weeks after sowing. growth media: LC-1 Soil Mix
GPL2025	GSE16793	GSM421673	11	shoot, XOC, 4 hai. germplasm name: cv. nipponbare. organism part: PO:0009006 shoot. development stage: PO:0007106 LP.03 three leaves visible. age: 2 weeks after sowing. growth media: LC-1 Soil Mix
GPL2025	GSE16793	GSM421674	11	shoot, XOC, 4 hai. germplasm name: cv. nipponbare. organism part: PO:0009006 shoot. development stage: PO:0007106 LP.03 three leaves visible. age: 2 weeks after sowing. growth media: LC-1 Soil Mix
GPL2025	GSE16793	GSM421675	11	shoot, XOC, 8 hai. germplasm name: cv. nipponbare. organism part: PO:0009006 shoot. development stage: PO:0007106 LP.03 three leaves visible. age: 2 weeks after sowing. growth media: LC-1 Soil Mix
GPL2025	GSE16793	GSM421676	11	shoot, XOC, 8 hai. germplasm name: cv. nipponbare. organism part: PO:0009006 shoot. development stage: PO:0007106 LP.03 three leaves visible. age: 2 weeks after sowing. growth media: LC-1 Soil Mix
GPL2025	GSE16793	GSM421677	11	shoot, XOC, 8 hai. germplasm name: cv. nipponbare. organism part: PO:0009006 shoot. development stage: PO:0007106 LP.03 three leaves visible. age: 2 weeks after sowing. growth media: LC-1 Soil Mix
GPL2025	GSE16793	GSM421678	11	shoot, XOC, 8 hai. germplasm name: cv. nipponbare. organism part: PO:0009006 shoot. development stage: PO:0007106 LP.03 three leaves visible. age: 2 weeks after sowing. growth media: LC-1 Soil Mix
GPL2025	GSE16793	GSM421679	11	shoot, XOC, 24 hai. germplasm name: cv. nipponbare. organism part: PO:0009006 shoot. development stage: PO:0007106 LP.03 three leaves visible. age: 2 weeks after sowing. growth media: LC-1 Soil Mix
GPL2025	GSE16793	GSM421680	11	shoot, XOC, 24 hai. germplasm name: cv. nipponbare. organism part: PO:0009006 shoot. development stage: PO:0007106 LP.03 three leaves visible. age: 2 weeks after sowing. growth media: LC-1 Soil Mix
GPL2025	GSE16793	GSM421681	11	shoot, XOC, 24 hai. germplasm name: cv. nipponbare. organism part: PO:0009006 shoot. development stage: PO:0007106 LP.03 three leaves visible. age: 2 weeks after sowing. growth media: LC-1 Soil Mix
GPL2025	GSE16793	GSM421682	11	shoot, XOC, 24 hai. germplasm name: cv. nipponbare. organism part: PO:0009006 shoot. development stage: PO:0007106 LP.03 three leaves visible. age: 2 weeks after sowing. growth media: LC-1 Soil Mix
GPL2025	GSE16793	GSM421683	11	shoot, XOC, 96 hai. germplasm name: cv. nipponbare. organism part: PO:0009006 shoot. development stage: PO:0007106 LP.03 three leaves visible. age: 2 weeks after sowing. growth media: LC-1 Soil Mix
GPL2025	GSE16793	GSM421684	11	shoot, XOC, 96 hai. germplasm name: cv. nipponbare. organism part: PO:0009006 shoot. development stage: PO:0007106 LP.03 three leaves visible. age: 2 weeks after sowing. growth media: LC-1 Soil Mix
GPL2025	GSE16793	GSM421685	11	shoot, XOC, 96 hai. germplasm name: cv. nipponbare. organism part: PO:0009006 shoot. development stage: PO:0007106 LP.03 three leaves visible. age: 2 weeks after sowing. growth media: LC-1 Soil Mix
GPL2025	GSE16793	GSM421686	11	shoot, XOC, 96 hai. germplasm name: cv. nipponbare. organism part: PO:0009006 shoot. development stage: PO:0007106 LP.03 three leaves visible. age: 2 weeks after sowing. growth media: LC-1 Soil Mix
GPL2025	GSE16793	GSM421687	11	shoot, XOO, 2 hai. germplasm name: cv. nipponbare. organism part: PO:0009006 shoot. development stage: PO:0007106 LP.03 three leaves visible. age: 2 weeks after sowing. growth media: LC-1 Soil Mix
GPL2025	GSE16793	GSM421688	11	shoot, XOO, 2 hai. germplasm name: cv. nipponbare. organism part: PO:0009006 shoot. development stage: PO:0007106 LP.03 three leaves visible. age: 2 weeks after sowing. growth media: LC-1 Soil Mix
GPL2025	GSE16793	GSM421689	11	shoot, XOO, 2 hai. germplasm name: cv. nipponbare. organism part: PO:0009006 shoot. development stage: PO:0007106 LP.03 three leaves visible. age: 2 weeks after sowing. growth media: LC-1 Soil Mix
GPL2025	GSE16793	GSM421690	11	shoot, XOO, 2 hai. germplasm name: cv. nipponbare. organism part: PO:0009006 shoot. development stage: PO:0007106 LP.03 three leaves visible. age: 2 weeks after sowing. growth media: LC-1 Soil Mix
GPL2025	GSE16793	GSM421691	11	shoot, XOO, 4 hai. germplasm name: cv. nipponbare. organism part: PO:0009006 shoot. development stage: PO:0007106 LP.03 three leaves visible. age: 2 weeks after sowing. growth media: LC-1 Soil Mix
GPL2025	GSE16793	GSM421692	11	shoot, XOO, 4 hai. germplasm name: cv. nipponbare. organism part: PO:0009006 shoot. development stage: PO:0007106 LP.03 three leaves visible. age: 2 weeks after sowing. growth media: LC-1 Soil Mix
GPL2025	GSE16793	GSM421693	11	shoot, XOO, 4 hai. germplasm name: cv. nipponbare. organism part: PO:0009006 shoot. development stage: PO:0007106 LP.03 three leaves visible. age: 2 weeks after sowing. growth media: LC-1 Soil Mix
GPL2025	GSE16793	GSM421694	11	shoot, XOO, 4 hai. germplasm name: cv. nipponbare. organism part: PO:0009006 shoot. development stage: PO:0007106 LP.03 three leaves visible. age: 2 weeks after sowing. growth media: LC-1 Soil Mix
GPL2025	GSE16793	GSM421695	11	shoot, XOO, 8 hai. germplasm name: cv. nipponbare. organism part: PO:0009006 shoot. development stage: PO:0007106 LP.03 three leaves visible. age: 2 weeks after sowing. growth media: LC-1 Soil Mix
GPL2025	GSE16793	GSM421696	11	shoot, XOO, 8 hai. germplasm name: cv. nipponbare. organism part: PO:0009006 shoot. development stage: PO:0007106 LP.03 three leaves visible. age: 2 weeks after sowing. growth media: LC-1 Soil Mix
GPL2025	GSE16793	GSM421697	11	shoot, XOO, 8 hai. germplasm name: cv. nipponbare. organism part: PO:0009006 shoot. development stage: PO:0007106 LP.03 three leaves visible. age: 2 weeks after sowing. growth media: LC-1 Soil Mix
GPL2025	GSE16793	GSM421699	11	shoot, XOO, 24 hai. germplasm name: cv. nipponbare. organism part: PO:0009006 shoot. development stage: PO:0007106 LP.03 three leaves visible. age: 2 weeks after sowing. growth media: LC-1 Soil Mix
GPL2025	GSE16793	GSM421700	11	shoot, XOO, 24 hai. germplasm name: cv. nipponbare. organism part: PO:0009006 shoot. development stage: PO:0007106 LP.03 three leaves visible. age: 2 weeks after sowing. growth media: LC-1 Soil Mix
GPL2025	GSE16793	GSM421701	11	shoot, XOO, 24 hai. germplasm name: cv. nipponbare. organism part: PO:0009006 shoot. development stage: PO:0007106 LP.03 three leaves visible. age: 2 weeks after sowing. growth media: LC-1 Soil Mix
GPL2025	GSE16793	GSM421702	11	shoot, XOO, 24 hai. germplasm name: cv. nipponbare. organism part: PO:0009006 shoot. development stage: PO:0007106 LP.03 three leaves visible. age: 2 weeks after sowing. growth media: LC-1 Soil Mix
GPL2025	GSE16793	GSM421703	11	shoot, XOO, 96 hai. germplasm name: cv. nipponbare. organism part: PO:0009006 shoot. development stage: PO:0007106 LP.03 three leaves visible. age: 2 weeks after sowing. growth media: LC-1 Soil Mix
GPL2025	GSE16793	GSM421704	11	shoot, XOO, 96 hai. germplasm name: cv. nipponbare. organism part: PO:0009006 shoot. development stage: PO:0007106 LP.03 three leaves visible. age: 2 weeks after sowing. growth media: LC-1 Soil Mix
GPL2025	GSE16793	GSM421705	11	shoot, XOO, 96 hai. germplasm name: cv. nipponbare. organism part: PO:0009006 shoot. development stage: PO:0007106 LP.03 three leaves visible. age: 2 weeks after sowing. growth media: LC-1 Soil Mix
GPL2025	GSE16793	GSM421706	11	shoot, XOO, 96 hai. germplasm name: cv. nipponbare. organism part: PO:0009006 shoot. development stage: PO:0007106 LP.03 three leaves visible. age: 2 weeks after sowing. growth media: LC-1 Soil Mix
GPL2025	GSE16793	GSM421707	11	shoot, MOCK, 2 hai. germplasm name: cv. nipponbare. organism part: PO:0009006 shoot. development stage: PO:0007106 LP.03 three leaves visible. age: 2 weeks after sowing. growth media: LC-1 Soil Mix
GPL2025	GSE16793	GSM421708	11	shoot, MOCK, 2 hai. germplasm name: cv. nipponbare. organism part: PO:0009006 shoot. development stage: PO:0007106 LP.03 three leaves visible. age: 2 weeks after sowing. growth media: LC-1 Soil Mix
GPL2025	GSE16793	GSM421709	11	shoot, MOCK, 2 hai. germplasm name: cv. nipponbare. organism part: PO:0009006 shoot. development stage: PO:0007106 LP.03 three leaves visible. age: 2 weeks after sowing. growth media: LC-1 Soil Mix
GPL2025	GSE16793	GSM421710	11	shoot, MOCK, 2 hai. germplasm name: cv. nipponbare. organism part: PO:0009006 shoot. development stage: PO:0007106 LP.03 three leaves visible. age: 2 weeks after sowing. growth media: LC-1 Soil Mix
GPL2025	GSE16793	GSM421711	11	shoot, MOCK, 4 hai. germplasm name: cv. nipponbare. organism part: PO:0009006 shoot. development stage: PO:0007106 LP.03 three leaves visible. age: 2 weeks after sowing. growth media: LC-1 Soil Mix
GPL2025	GSE16793	GSM421712	11	shoot, MOCK, 4 hai. germplasm name: cv. nipponbare. organism part: PO:0009006 shoot. development stage: PO:0007106 LP.03 three leaves visible. age: 2 weeks after sowing. growth media: LC-1 Soil Mix
GPL2025	GSE16793	GSM421713	11	shoot, MOCK, 4 hai. germplasm name: cv. nipponbare. organism part: PO:0009006 shoot. development stage: PO:0007106 LP.03 three leaves visible. age: 2 weeks after sowing. growth media: LC-1 Soil Mix
GPL2025	GSE16793	GSM421714	11	shoot, MOCK, 4 hai. germplasm name: cv. nipponbare. organism part: PO:0009006 shoot. development stage: PO:0007106 LP.03 three leaves visible. age: 2 weeks after sowing. growth media: LC-1 Soil Mix
GPL2025	GSE16793	GSM421715	11	shoot, MOCK, 8 hai. germplasm name: cv. nipponbare. organism part: PO:0009006 shoot. development stage: PO:0007106 LP.03 three leaves visible. age: 2 weeks after sowing. growth media: LC-1 Soil Mix
GPL2025	GSE16793	GSM421716	11	shoot, MOCK, 8 hai. germplasm name: cv. nipponbare. organism part: PO:0009006 shoot. development stage: PO:0007106 LP.03 three leaves visible. age: 2 weeks after sowing. growth media: LC-1 Soil Mix
GPL2025	GSE16793	GSM421717	11	shoot, MOCK, 8 hai. germplasm name: cv. nipponbare. organism part: PO:0009006 shoot. development stage: PO:0007106 LP.03 three leaves visible. age: 2 weeks after sowing. growth media: LC-1 Soil Mix
GPL2025	GSE16793	GSM421718	11	shoot, MOCK, 8 hai. germplasm name: cv. nipponbare. organism part: PO:0009006 shoot. development stage: PO:0007106 LP.03 three leaves visible. age: 2 weeks after sowing. growth media: LC-1 Soil Mix
GPL2025	GSE16793	GSM421719	11	shoot, MOCK, 24 hai. germplasm name: cv. nipponbare. organism part: PO:0009006 shoot. development stage: PO:0007106 LP.03 three leaves visible. age: 2 weeks after sowing. growth media: LC-1 Soil Mix
GPL2025	GSE16793	GSM421720	11	shoot, MOCK, 24 hai. germplasm name: cv. nipponbare. organism part: PO:0009006 shoot. development stage: PO:0007106 LP.03 three leaves visible. age: 2 weeks after sowing. growth media: LC-1 Soil Mix
GPL2025	GSE16793	GSM421721	11	shoot, MOCK, 24 hai. germplasm name: cv. nipponbare. organism part: PO:0009006 shoot. development stage: PO:0007106 LP.03 three leaves visible. age: 2 weeks after sowing. growth media: LC-1 Soil Mix
GPL2025	GSE16793	GSM421722	11	shoot, MOCK, 24 hai. germplasm name: cv. nipponbare. organism part: PO:0009006 shoot. development stage: PO:0007106 LP.03 three leaves visible. age: 2 weeks after sowing. growth media: LC-1 Soil Mix
GPL2025	GSE16793	GSM421723	11	shoot, MOCK, 96 hai. germplasm name: cv. nipponbare. organism part: PO:0009006 shoot. development stage: PO:0007106 LP.03 three leaves visible. age: 2 weeks after sowing. growth media: LC-1 Soil Mix
GPL2025	GSE16793	GSM421724	11	shoot, MOCK, 96 hai. germplasm name: cv. nipponbare. organism part: PO:0009006 shoot. development stage: PO:0007106 LP.03 three leaves visible. age: 2 weeks after sowing. growth media: LC-1 Soil Mix
GPL2025	GSE16793	GSM421725	11	shoot, MOCK, 96 hai. germplasm name: cv. nipponbare. organism part: PO:0009006 shoot. development stage: PO:0007106 LP.03 three leaves visible. age: 2 weeks after sowing. growth media: LC-1 Soil Mix
GPL2025	GSE16793	GSM421726	11	shoot, MOCK, 96 hai. germplasm name: cv. nipponbare. organism part: PO:0009006 shoot. development stage: PO:0007106 LP.03 three leaves visible. age: 2 weeks after sowing. growth media: LC-1 Soil Mix
GPL2025	GSE18930	GSM468793	11	M202, non-submerged. tissue: aerial tissue. germplasm: M202. genome/variation: Sub1A -. age: 14 d old. treatment group: non-submerged
GPL2025	GSE18930	GSM468794	11	M202, non-submerged. tissue: aerial tissue. germplasm: M202. genome/variation: Sub1A -. age: 14 d old. treatment group: non-submerged
GPL2025	GSE18930	GSM468797	11	M202(Sub1), non-submerged. tissue: aerial tissue. germplasm: M202. genome/variation: Sub1A +. age: 14 d old. treatment group: non-submerged
GPL2025	GSE18930	GSM468798	11	M202(Sub1), non-submerged. tissue: aerial tissue. germplasm: M202. genome/variation: Sub1A +. age: 14 d old. treatment group: non-submerged
GPL2025	GSE33203	GSM822064	11	KMD seedlings. tissue: leaves. cultivar: Xiushui 11. genotype/variation: KMD. age: 30-day
GPL2025	GSE33203	GSM822065	11	KMD seedlings. tissue: leaves. cultivar: Xiushui 11. genotype/variation: KMD. age: 30-day
GPL2025	GSE33203	GSM822066	11	KMD seedlings. tissue: leaves. cultivar: Xiushui 11. genotype/variation: KMD. age: 30-day
GPL2025	GSE33203	GSM822067	11	XS11 seedlings. tissue: leaves. cultivar: Xiushui 11. genotype/variation: wildtype. age: 30-day
GPL2025	GSE33203	GSM822068	11	XS11 seedlings. tissue: leaves. cultivar: Xiushui 11. genotype/variation: wildtype. age: 30-day
GPL2025	GSE33203	GSM822069	11	XS11 seedlings. tissue: leaves. cultivar: Xiushui 11. genotype/variation: wildtype. age: 30-day
GPL2025	GSE6893	GSM159201	12	Inflorescence, immature rice plants. Subspecies: indica, Variety: IR64
GPL2025	GSE6893	GSM159202	12	Inflorescence, immature rice plants. Subspecies: indica, Variety: IR64
GPL2025	GSE6893	GSM159203	12	Inflorescence, immature rice plants. Subspecies: indica, Variety: IR64
GPL2025	GSE6893	GSM159204	12	Inflorescence, immature rice plants. Subspecies: indica, Variety: IR64
GPL2025	GSE6893	GSM159205	12	Inflorescence, immature rice plants. Subspecies: indica, Variety: IR64
GPL2025	GSE6893	GSM159206	12	Inflorescence, immature rice plants. Subspecies: indica, Variety: IR64
GPL2025	GSE6893	GSM159207	12	Seed, after pollination from rice plants. Subspecies: indica, Variety: IR64
GPL2025	GSE6893	GSM159208	12	Seed, after pollination from rice plants. Subspecies: indica, Variety: IR64
GPL2025	GSE6893	GSM159209	12	Seed, after pollination from rice plants. Subspecies: indica, Variety: IR64
GPL2025	GSE17194	GSM429985	12	rice mutant phoenix (pho) panicle rep 2. genotype: Oryza sativa L. ssp. Indica, mutant phoenix (pho). tissue: rice panicle (9cm-12cm)
GPL2025	GSE19024	GSM470642	12	mature leaf sheath of the rice plants with developing panicle whose length is between 40 and 50 mm, Minghui 63. subspecies: indica. variety: Minghui 63
GPL2025	GSE19024	GSM470646	12	stem, just before heading date, Minghui 63. subspecies: indica. variety: Minghui 63
GPL2025	GSE19024	GSM470647	12	stem, just before heading date, Minghui 63. subspecies: indica. variety: Minghui 63
GPL2025	GSE19024	GSM470650	12	stem, heading stage, Minghui 63. subspecies: indica. variety: Minghui 63
GPL2025	GSE19024	GSM470651	12	stem, heading stage, Minghui 63. subspecies: indica. variety: Minghui 63
GPL2025	GSE19024	GSM470652	12	mature panicle, heading stage, Minghui 63. subspecies: indica. variety: Minghui 63
GPL2025	GSE19024	GSM470653	12	mature panicle, heading stage, Minghui 63. subspecies: indica. variety: Minghui 63
GPL2025	GSE19024	GSM470654	12	palea/lemma, just before heading date, Minghui 63. subspecies: indica. variety: Minghui 63
GPL2025	GSE19024	GSM470655	12	palea/lemma, just before heading date, Minghui 63. subspecies: indica. variety: Minghui 63
GPL2025	GSE19024	GSM470658	12	spikelet, 3 days after flowering, Minghui 63. subspecies: indica. variety: Minghui 63
GPL2025	GSE19024	GSM470659	12	spikelet, 3 days after flowering, Minghui 63. subspecies: indica. variety: Minghui 63
GPL2025	GSE19024	GSM470736	12	mature leaf sheath of the rice plants with developing panicle whose length is less than 1mm, Zhenshan 97. subspecies: indica. variety: Zhenshan 97
GPL2025	GSE19024	GSM470740	12	mature leaf sheath of the rice plants with developing panicle whose length is between 40 and 50 mm, Zhenshan 97. subspecies: indica. variety: Zhenshan 97
GPL2025	GSE19024	GSM470741	12	mature leaf sheath of the rice plants with developing panicle whose length is between 40 and 50 mm, Zhenshan 97. subspecies: indica. variety: Zhenshan 97
GPL2025	GSE19024	GSM470744	12	stem, just before heading date, Zhenshan 97. subspecies: indica. variety: Zhenshan 97
GPL2025	GSE19024	GSM470745	12	stem, just before heading date, Zhenshan 97. subspecies: indica. variety: Zhenshan 97
GPL2025	GSE19024	GSM470748	12	stem, heading stage, Zhenshan 97. subspecies: indica. variety: Zhenshan 97
GPL2025	GSE19024	GSM470749	12	stem, heading stage, Zhenshan 97. subspecies: indica. variety: Zhenshan 97
GPL2025	GSE19024	GSM470750	12	mature panicle, heading stage, Zhenshan 97. subspecies: indica. variety: Zhenshan 97
GPL2025	GSE19024	GSM470751	12	mature panicle, heading stage, Zhenshan 97. subspecies: indica. variety: Zhenshan 97
GPL2025	GSE19024	GSM470752	12	palea/lemma, just before heading date, Zhenshan 97. subspecies: indica. variety: Zhenshan 97
GPL2025	GSE19024	GSM470753	12	palea/lemma, just before heading date, Zhenshan 97. subspecies: indica. variety: Zhenshan 97
GPL2025	GSE19024	GSM470756	12	spikelet, 3 days after flowering, Zhenshan 97. subspecies: indica. variety: Zhenshan 97
GPL2025	GSE19024	GSM470757	12	spikelet, 3 days after flowering, Zhenshan 97. subspecies: indica. variety: Zhenshan 97
GPL2025	GSE26280	GSM645352	12	Oryza DK151, panicle. tissue: panicle. genotype: DK151, a drought tolerant line from IR64. age: booting stage
GPL2025	GSE26280	GSM645353	12	Oryza DK151, panicle. tissue: panicle. genotype: DK151, a drought tolerant line from IR64. age: booting stage
GPL2025	GSE26280	GSM645354	12	Oryza DK151, panicle. tissue: panicle. genotype: DK151, a drought tolerant line from IR64. age: booting stage
GPL2025	GSE26280	GSM645355	12	Oryza DK151, panicle. tissue: panicle. genotype: DK151, a drought tolerant line from IR64. age: booting stage
GPL2025	GSE26280	GSM645356	12	Oryza DK151, panicle. tissue: panicle. genotype: DK151, a drought tolerant line from IR64. age: booting stage
GPL2025	GSE26280	GSM645357	12	Oryza DK151, panicle. tissue: panicle. genotype: DK151, a drought tolerant line from IR64. age: booting stage
GPL2025	GSE15071	GSM377070	13	45 day old leaf tissue - d1. tissue: leaf tissue. genotype: IR64 mutant d1. mutant type: DEB. 45 day old leaf tissue - wtcheck. tissue: leaf tissue. genotype: wildtype
GPL2025	GSE15071	GSM377071	13	45 day old leaf tissue - d256. tissue: leaf tissue. genotype: IR64 mutant d256. mutant type: DEB. 45 day old leaf tissue - wtcheck. tissue: leaf tissue. genotype: wildtype
GPL2025	GSE15071	GSM377072	13	45 day old leaf tissue - d1137. tissue: leaf tissue. genotype: IR64 mutant d1137. mutant type: DEB. 45 day old leaf tissue - wtcheck. tissue: leaf tissue. genotype: wildtype
GPL2025	GSE15071	GSM377073	13	45 day old leaf tissue - d2943. tissue: leaf tissue. genotype: IR64 mutant d2943. mutant type: DEB. 45 day old leaf tissue - wtcheck. tissue: leaf tissue. genotype: wildtype
GPL2025	GSE15071	GSM377074	13	45 day old leaf tissue - g282. tissue: leaf tissue. genotype: IR64 mutant g282. mutant type: gamma ray. 45 day old leaf tissue - wtcheck. tissue: leaf tissue. genotype: wildtype
GPL2025	GSE15071	GSM377075	13	45 day old leaf tissue - g650. tissue: leaf tissue. genotype: IR64 mutant g650. mutant type: gamma ray. 45 day old leaf tissue - wtcheck. tissue: leaf tissue. genotype: wildtype
GPL2025	GSE15071	GSM377076	13	45 day old leaf tissue - g6485. tissue: leaf tissue. genotype: IR64 mutant g6485. mutant type: gamma ray. 45 day old leaf tissue - wtcheck. tissue: leaf tissue. genotype: wildtype
GPL2025	GSE15071	GSM377077	13	45 day old leaf tissue - g6489. tissue: leaf tissue. genotype: IR64 mutant g6489. mutant type: gamma ray. 45 day old leaf tissue - wtcheck. tissue: leaf tissue. genotype: wildtype
GPL2025	GSE15071	GSM377078	13	45 day old leaf tissue - g6603. tissue: leaf tissue. genotype: IR64 mutant g6603. mutant type: gamma ray. 45 day old leaf tissue - wtcheck. tissue: leaf tissue. genotype: wildtype
GPL2025	GSE15071	GSM377079	13	45 day old leaf tissue - g6686. tissue: leaf tissue. genotype: IR64 mutant g6686. mutant type: gamma ray. 45 day old leaf tissue - wtcheck. tissue: leaf tissue. genotype: wildtype
GPL2025	GSE15071	GSM377080	13	45 day old leaf tissue - g6728. tissue: leaf tissue. genotype: IR64 mutant g6728. mutant type: gamma ray. 45 day old leaf tissue - wtcheck. tissue: leaf tissue. genotype: wildtype
GPL2025	GSE15071	GSM377081	13	45 day old leaf tissue - g7534. tissue: leaf tissue. genotype: IR64 mutant g7534. mutant type: gamma ray. 45 day old leaf tissue - wtcheck. tissue: leaf tissue. genotype: wildtype
GPL2025	GSE15071	GSM377082	13	45 day old leaf tissue - g9799. tissue: leaf tissue. genotype: IR64 mutant g9799. mutant type: gamma ray. 45 day old leaf tissue - wtcheck. tissue: leaf tissue. genotype: wildtype
GPL2025	GSE15071	GSM377083	13	45 day old leaf tissue - g6989. tissue: leaf tissue. genotype: IR64 mutant g6989. mutant type: gamma ray. 45 day old leaf tissue - wtcheck. tissue: leaf tissue. genotype: wildtype
GPL2025	GSE15071	GSM377084	13	45 day old leaf tissue - f1856. tissue: leaf tissue. genotype: IR64 mutant f1856. mutant type: fast neutron. 45 day old leaf tissue - wtcheck. tissue: leaf tissue. genotype: wildtype
GPL2025	GSE15071	GSM377085	13	45 day old leaf tissue - f2045. tissue: leaf tissue. genotype: IR64 mutant f2045. mutant type: fast neutron. 45 day old leaf tissue - wtcheck. tissue: leaf tissue. genotype: wildtype
GPL2025	GSE15071	GSM377086	13	45 day old leaf tissue - wtcheck. tissue: leaf tissue. genotype: IR64 wildtype. 45 day old leaf tissue - wtcheck. tissue: leaf tissue. genotype: IR64 wildtype
GPL2025	GSE16341	GSM409780	13	Nipponbare genomic DNA. tissue: leaves. cultivar: Nipponbare
GPL2025	GSE16341	GSM409782	13	Nipponbare genomic DNA. tissue: leaves. cultivar: Nipponbare
GPL2025	GSE16341	GSM409783	13	Nipponbare genomic DNA. tissue: leaves. cultivar: Nipponbare
GPL2025	GSE16341	GSM409784	13	Nipponbare genomic DNA. tissue: leaves. cultivar: Nipponbare
GPL2025	GSE16341	GSM409785	13	Nipponbare genomic DNA. tissue: leaves. cultivar: Nipponbare
GPL2025	GSE16341	GSM409786	13	Nipponbare genomic DNA. tissue: leaves. cultivar: Nipponbare
GPL2025	GSE16341	GSM409787	13	9311 genomic DNA. tissue: leaves. cultivar: 93-11
GPL2025	GSE16341	GSM409788	13	9311 genomic DNA. tissue: leaves. cultivar: 93-11
GPL2025	GSE16341	GSM409789	13	9311 genomic DNA. tissue: leaves. cultivar: 93-11
GPL2025	GSE16341	GSM409790	13	9311 genomic DNA. tissue: leaves. cultivar: 93-11
GPL2025	GSE16865	GSM422672	13	leaves, drought. tissue: leaf. cultivar: 'Cachac'. treatment: drought
GPL2025	GSE16865	GSM422674	13	Musa DNA. tissue: leaf. cultivar: 'Cachac'
GPL2025	GSE16865	GSM422676	13	leaves, control. tissue: leaf. cultivar: 'Cachac'. treatment: control
GPL2025	GSE16341	GSM506394	13	9311 genomic DNA. tissue: leaves. cultivar: 9311
GPL2025	GSE16341	GSM506395	13	9311 genomic DNA. tissue: leaves. cultivar: 9311
GPL2025	GSE16341	GSM506396	13	Nipponbare genomic DNA. tissue: leaves. cultivar: Nipponbare
GPL2025	GSE16341	GSM506397	13	9311 genomic DNA. tissue: leaves. cultivar: 9311
GPL2025	GSE16341	GSM506398	13	Nipponbare genomic DNA. tissue: leaves. cultivar: Nipponbare
GPL2025	GSE16341	GSM506399	13	9311 genomic DNA. tissue: leaves. cultivar: 9311
GPL2025	GSE16341	GSM506400	13	Nipponbare genomic DNA. tissue: leaves. cultivar: Nipponbare
GPL2025	GSE6719	GSM154945	14	Oryza sativa leaf, DMSO-control, 30 min. Strain: Oryza sativa L. cv Nipponbare, Tissue: root, Age: two weeks after germination
GPL2025	GSE6719	GSM154946	14	Oryza sativa leaf, DMSO-control, 30 min. Strain: Oryza sativa L. cv Nipponbare, Tissue: root, Age: two weeks after germination
GPL2025	GSE6719	GSM154947	14	Oryza sativa leaf, DMSO-control, 30 min. Strain: Oryza sativa L. cv Nipponbare, Tissue: root, Age: two weeks after germination
GPL2025	GSE6719	GSM154948	14	Oryza sativa leaf, tZ-treated, 30 min. Strain: Oryza sativa L. cv Nipponbare, Tissue: root, Age: two weeks after germination
GPL2025	GSE6719	GSM154949	14	Oryza sativa leaf, tZ-treated, 30 min. Strain: Oryza sativa L. cv Nipponbare, Tissue: root, Age: two weeks after germination
GPL2025	GSE6719	GSM154950	14	Oryza sativa leaf, tZ-treated, 30 min. Strain: Oryza sativa L. cv Nipponbare, Tissue: root, Age: two weeks after germination
GPL2025	GSE6719	GSM154951	14	Oryza sativa leaf, DMSO-control, 120 min. Strain: Oryza sativa L. cv Nipponbare, Tissue: root, Age: two weeks after germination
GPL2025	GSE6719	GSM154952	14	Oryza sativa leaf, DMSO-control, 120 min. Strain: Oryza sativa L. cv Nipponbare, Tissue: root, Age: two weeks after germination
GPL2025	GSE6719	GSM154953	14	Oryza sativa leaf, DMSO-control, 120 min. Oryza sativa L. cv Nipponbare, Tissue: root, Age: two weeks after germination
GPL2025	GSE6719	GSM154954	14	Oryza sativa leaf, tZ-treated, 120 min. Oryza sativa L. cv Nipponbare, Tissue: root, Age: two weeks after germination
GPL2025	GSE6719	GSM154955	14	Oryza sativa leaf, tZ-treated, 120 min. Strain: Oryza sativa L. cv Nipponbare, Tissue: root, Age: two weeks after germination
GPL2025	GSE6719	GSM154956	14	Oryza sativa leaf, tZ-treated, 120 min. Strain: Oryza sativa L. cv Nipponbare, Tissue: root, Age: two weeks after germination
GPL2025	GSE7256	GSM174886	14	F_FR13_4dpi_rep1. Oriza sativa - dev.stage (Boyes et al. Plant Cell 2001):last emerged leaf (3d leaf)
GPL2025	GSE7256	GSM174889	14	H_FR13_4dpi_rep2. Oriza sativa - dev.stage (Boyes et al. Plant Cell 2001):last emerged leaf (3d leaf)
GPL2025	GSE7256	GSM174890	14	G_mock_4dpi_rep2. Oriza sativa - dev.stage (Boyes et al. Plant Cell 2001):last emerged leaf (3d leaf)
GPL2025	GSE8380	GSM207558	14	Mudanjiang8 OsWRKY13_Overexpressing transgenic plant D11UM1-1. OsWRKY13-overexpressing independent transgenic line D11UM1-1 T3
GPL2025	GSE8380	GSM207559	14	Mudanjiang8 OsWRKY13 Overexpressing tansgenic plant D11UM1-1. OsWRKY13-overexpressing independent transgenic line T3 D11UM1-1
GPL2025	GSE8380	GSM207560	14	Mudanjiang8 OsWRKY13 Overexpressing tansgenic plant D11UM1-1. OsWRKY13-overexpressing independent transgenic line T3 D11UM1-1
GPL2025	GSE8380	GSM207562	14	Mudanjiang8 OsWRKY13 Overexpressing tansgenic plant D11UM7-2. OsWRKY13-overexpressing independent transgenic line T3 D11UM7-2
GPL2025	GSE8380	GSM207563	14	Mudanjiang8 OsWRKY13 Overexpressing tansgenic plant D11UM7-2. OsWRKY13-overexpressing independent transgenic line T3 D11UM7-2
GPL2025	GSE8380	GSM207564	14	Mudanjiang8 OsWRKY13 Overexpressing tansgenic plant D11UM7-2. OsWRKY13-overexpressing independent transgenic line T3 D11UM7-2
GPL2025	GSE8380	GSM207565	14	Mudanjiang8 wild type control plant. Mudanjiang8 wild type control
GPL2025	GSE8380	GSM207566	14	Mudanjiang8 wild type control plant. Mudanjiang8 wild type control
GPL2025	GSE8380	GSM207567	14	Mudanjiang8 wild type control plant. Mudanjiang8 wild type control
GPL2025	GSE10872	GSM267998	14	Oryza sativa leaf from recombinant inbreed line , mutant, vegetative stage. yellow leaf tip in the vegetative stage
GPL2025	GSE10872	GSM267999	14	Oryza sativa leaf from recombinant inbreed line, normal green. green leaf in the vegetative stage
GPL2025	GSE14275	GSM357122	14	14-day-old rice seedlings. Japonica, variety: ZhongHua 11
GPL2025	GSE14275	GSM357133	14	14-day-old rice seedlings. Japonica, variety: ZhongHua 11
GPL2025	GSE14275	GSM357134	14	14-day-old rice seedlings. Japonica, variety: ZhongHua 11
GPL2025	GSE14275	GSM357135	14	14-day-old rice seedlings, heat shock treatment. Japonica, variety: ZhongHua 11
GPL2025	GSE14275	GSM357136	14	14-day-old rice seedlings, heat shock treatment. Japonica, variety: ZhongHua 11
GPL2025	GSE14275	GSM357137	14	14-day-old rice seedlings, heat shock treatment. Japonica, variety: ZhongHua 11
GPL2025	GSE14300	GSM357685	14	4th leaf blade. cv. Nipponbare
GPL2025	GSE14300	GSM357686	14	4th leaf blade. cv. Nipponbare
GPL2025	GSE14300	GSM357687	14	4th leaf blade. cv. Nipponbare
GPL2025	GSE14300	GSM357688	14	4th leaf blade. cv. Nipponbare
GPL2025	GSE14647	GSM365260	14	The 5th and 6th leaf blades of the empty vector control, replicate 1. The empty vector control (FOX3), The 5th and 6th leaf blades, T1 generation, Hygromycin- resistant rice seedlings were hydroponically grown (Makino et al., 1983).. Makino, A., Mae, T., and Ohira, K. (1983). Photosynthesis and Ribulose 1,5-Bisphosphate Carboxylase in Rice Leaves: Changes in Photosynthesis and Enzymes Involved in…
GPL2025	GSE14647	GSM365262	14	The 5th and 6th leaf blades of the empty vector control, replicate 2. The empty vector control (FOX3), The 5th and 6th leaf blades, T1 generation, Hygromycin- resistant rice seedlings were hydroponically grown (Makino et al., 1983).. Makino, A., Mae, T., and Ohira, K. (1983). Photosynthesis and Ribulose 1,5-Bisphosphate Carboxylase in Rice Leaves: Changes in Photosynthesis and Enzymes Involved in…
GPL2025	GSE14647	GSM365263	14	The 5th and 6th leaf blades of the empty vector control, replicate 3. The empty vector control (FOX3), The 5th and 6th leaf blades, T1 generation, Hygromycin- resistant rice seedlings were hydroponically grown (Makino et al., 1983).. Makino, A., Mae, T., and Ohira, K. (1983). Photosynthesis and Ribulose 1,5-Bisphosphate Carboxylase in Rice Leaves: Changes in Photosynthesis and Enzymes Involved in…
GPL2025	GSE14647	GSM365266	14	The 5th and 6th leaf blades of the rice Os-LBD37-overexpressor line RK16331-13, replicate 1. The rice Os-LBD37-overexpressor line RK16331-13, The 5th and 6th leaf blades, T1 generation, Hygromycin- resistant rice seedlings were hydroponically grown (Makino et al., 1983).. Makino, A., Mae, T., and Ohira, K. (1983). Photosynthesis and Ribulose 1,5-Bisphosphate Carboxylase in Rice Leaves: Changes in…
GPL2025	GSE14647	GSM365267	14	The 5th and 6th leaf blades of the rice Os-LBD37-overexpressor line RK16331-13, replicate 2. The rice Os-LBD37-overexpressor line RK16331-13, The 5th and 6th leaf blades, T1 generation, Hygromycin- resistant rice seedlings were hydroponically grown (Makino et al., 1983).. Makino, A., Mae, T., and Ohira, K. (1983). Photosynthesis and Ribulose 1,5-Bisphosphate Carboxylase in Rice Leaves: Changes in…
GPL2025	GSE14647	GSM365268	14	The 5th and 6th leaf blades of the rice Os-LBD37-overexpressor line RK16331-13, replicate 3. The rice Os-LBD37-overexpressor line RK16331-13, The 5th and 6th leaf blades, T1 generation, Hygromycin- resistant rice seedlings were hydroponically grown (Makino et al., 1983).. Makino, A., Mae, T., and Ohira, K. (1983). Photosynthesis and Ribulose 1,5-Bisphosphate Carboxylase in Rice Leaves: Changes in…
GPL2025	GSE14692	GSM366813	14	Rice overexpressed miR156, biological repeat 3. mir156 expression: over-expressing. line: Mh9
GPL2025	GSE14692	GSM366818	14	Wild type, biological repeat 2. mir156 expression: wild type WT2
GPL2025	GSE14692	GSM366819	14	Wild type, biological repeat 3. mir156 expression: wild type WT3
GPL2025	GSE16640	GSM368873	14	wild type. tissue: collar of flag leaf. genotype: wild type
GPL2025	GSE16640	GSM378729	14	wild type. tissue: collar of flag leaf. genotype: wild type
GPL2025	GSE16640	GSM378730	14	lc1 mutant. tissue: collar of flag leaf. genotype: lc1 mutant
GPL2025	GSE16640	GSM378731	14	lc1 mutant. tissue: collar of flag leaf. genotype: lc1 mutant
GPL2025	GSE16793	GSM421698	14	shoot, XOO, 8 hai. germplasm name: cv. nipponbare. organism part: PO:0009006 shoot. development stage: PO:0007106 LP.03 three leaves visible. age: 2 weeks after sowing. growth media: LC-1 Soil Mix
GPL2025	GSE19239	GSM476769	14	9804 carrying the maize resistance gene Rxo1, leaf, Xoc, 2 dpi. tissue: leaf. genotype: Japonica, 9804 carrying the maize resistance gene Rxo1. developmental stage: booting stage
GPL2025	GSE19239	GSM476770	14	9804 carrying the maize resistance gene Rxo1, leaf, Xoc, 2 dpi. tissue: leaf. genotype: Japonica, 9804 carrying the maize resistance gene Rxo1. developmental stage: booting stage
GPL2025	GSE19239	GSM476771	14	9804 carrying the maize resistance gene Rxo1, leaf, Xoc, 2 dpi. tissue: leaf. genotype: Japonica, 9804 carrying the maize resistance gene Rxo1. developmental stage: booting stage
GPL2025	GSE19239	GSM476772	14	9804 carrying the maize resistance gene Rxo1, leaf, CK. tissue: leaf. genotype: Japonica, 9804 carrying the maize resistance gene Rxo1. developmental stage: booting stage
GPL2025	GSE19239	GSM476773	14	9804 carrying the maize resistance gene Rxo1, leaf, CK. tissue: leaf. genotype: Japonica, 9804 carrying the maize resistance gene Rxo1. developmental stage: booting stage
GPL2025	GSE19239	GSM476774	14	9804 carrying the maize resistance gene Rxo1, leaf, CK. tissue: leaf. genotype: Japonica, 9804 carrying the maize resistance gene Rxo1. developmental stage: booting stage
GPL2025	GSE19239	GSM476775	14	Japonica, 9804, leaf, Xoc, 2 dpi. tissue: leaf. genotype: Japonica, 9804. developmental stage: booting stage
GPL2025	GSE19239	GSM476776	14	Japonica, 9804, leaf, Xoc, 2 dpi. tissue: leaf. genotype: Japonica, 9804. developmental stage: booting stage
GPL2025	GSE19239	GSM476777	14	Japonica, 9804, leaf, Xoc, 2 dpi. tissue: leaf. genotype: Japonica, 9804. developmental stage: booting stage
GPL2025	GSE19239	GSM476778	14	Japonica, 9804, leaf. tissue: leaf. genotype: Japonica, 9804. developmental stage: booting stage
GPL2025	GSE19239	GSM476779	14	Japonica, 9804, leaf. tissue: leaf. genotype: Japonica, 9804. developmental stage: booting stage
GPL2025	GSE19239	GSM476780	14	Japonica, 9804, leaf. tissue: leaf. genotype: Japonica, 9804. developmental stage: booting stage
GPL2025	GSE19844	GSM495736	14	Delta_1. variety: nipponbare. tissue: leaves. harvest date: 23-10-09
GPL2025	GSE19844	GSM495737	14	H_1. variety: nipponbare. tissue: leaves. harvest date: 23-10-09
GPL2025	GSE19844	GSM495738	14	Delta_3. variety: nipponbare. tissue: leaves. harvest date: 28-10-09
GPL2025	GSE19844	GSM495739	14	Delta_2. variety: nipponbare. tissue: leaves. harvest date: 27-10-09
GPL2025	GSE19844	GSM495740	14	W_1. variety: nipponbare. tissue: leaves. harvest date: 23-10-09
GPL2025	GSE19844	GSM495741	14	W_2. variety: nipponbare. tissue: leaves. harvest date: 27-10-09
GPL2025	GSE19844	GSM495742	14	W_3. variety: nipponbare. tissue: leaves. harvest date: 28-10-09
GPL2025	GSE19844	GSM495743	14	H_2. variety: nipponbare. tissue: leaves. harvest date: 27-10-09
GPL2025	GSE19844	GSM495744	14	H_3. variety: nipponbare. tissue: leaves. harvest date: 28-10-09
GPL2025	GSE22788	GSM563421	14	leaves. tissue: leaves. cultivar: Kitaake. age: 6 wk
GPL2025	GSE22788	GSM563422	14	leaves. tissue: leaves. cultivar: Kitaake. age: 6 wk
GPL2025	GSE22788	GSM563423	14	leaves. tissue: leaves. cultivar: Kitaake. age: 6 wk
GPL2025	GSE23211	GSM570988	14	Flag leaf WT well-watered, control, biological rep1. tissue: Flag leaf. genotype: wildtype. age: 10 weeks
GPL2025	GSE23211	GSM570989	14	Flag leaf WT well-watered, control, biological rep2. tissue: Flag leaf. genotype: wildtype. age: 10 weeks
GPL2025	GSE23211	GSM570990	14	Flag leaf WT well-watered, control, biological rep3. tissue: Flag leaf. genotype: wildtype. age: 10 weeks
GPL2025	GSE23211	GSM570991	14	Flag leaf PSARK::IPT well-watered, control, biological rep1. tissue: Flag leaf. genotype: PSARK::IPT. age: 10 weeks
GPL2025	GSE23211	GSM570992	14	Flag leaf PSARK::IPT well-watered, control, biological rep2. tissue: Flag leaf. genotype: PSARK::IPT. age: 10 weeks
GPL2025	GSE23211	GSM570993	14	Flag leaf PSARK::IPT well-watered, control, biological rep3. tissue: Flag leaf. genotype: PSARK::IPT. age: 10 weeks
GPL2025	GSE23211	GSM570994	14	Flag leaf WT three days of water stress, biological rep1. tissue: Flag leaf. genotype: wildtype. age: 10 weeks
GPL2025	GSE23211	GSM570995	14	Flag leaf WT three days of water stress, biological rep2. tissue: Flag leaf. genotype: wildtype. age: 10 weeks
GPL2025	GSE23211	GSM570996	14	Flag leaf WT three days of water stress, biological rep3. tissue: Flag leaf. genotype: wildtype. age: 10 weeks
GPL2025	GSE23211	GSM570997	14	Flag leaf PSARK::IPT three days of water stress, biological rep1. tissue: Flag leaf. genotype: PSARK::IPT. age: 10 weeks
GPL2025	GSE23211	GSM570998	14	Flag leaf PSARK::IPT three days of water stress, biological rep2. tissue: Flag leaf. genotype: PSARK::IPT. age: 10 weeks
GPL2025	GSE23211	GSM570999	14	Flag leaf PSARK::IPT three days of water stress, biological rep3. tissue: Flag leaf. genotype: PSARK::IPT. age: 10 weeks
GPL2025	GSE24048	GSM591761	14	Rice leaf from control plant grown in a field. cultivar: Azucena. tissue: leaf. stress: control. biological rep: 1
GPL2025	GSE24048	GSM591762	14	Rice leaf from control plant grown in a field. cultivar: Azucena. tissue: leaf. stress: control. biological rep: 2
GPL2025	GSE24048	GSM591763	14	Rice leaf from control plant grown in a field. cultivar: Azucena. tissue: leaf. stress: control. biological rep: 3
GPL2025	GSE26387	GSM647655	14	leaves, detached, DW, 1day. cultivar: Japonica cultiva. developmental stage: 4weeks-old rice. tissue: leaves
GPL2025	GSE26387	GSM647656	14	leaves, detached, MeOH, 1day. cultivar: Japonica cultiva. developmental stage: 4weeks-old rice. tissue: leaves
GPL2025	GSE26387	GSM647657	14	leaves, detached, MeOH, 1day. cultivar: Japonica cultiva. developmental stage: 4weeks-old rice. tissue: leaves
GPL2025	GSE28124	GSM696667	14	Flag leaves. cultivar: Oryza sativa subsp. japonica var. Nipponbare. age: three-month-old rice flag leaves, Day 1, 8:00am, the end of night
GPL2025	GSE28124	GSM696668	14	Flag leaves. cultivar: Oryza sativa subsp. japonica var. Nipponbare. age: three-month-old rice flag leaves, Day 1, 12:00am
GPL2025	GSE28124	GSM696669	14	Flag leaves. cultivar: Oryza sativa subsp. japonica var. Nipponbare. age: three-month-old rice flag leaves, Day 1, 4:00pm
GPL2025	GSE28124	GSM696670	14	Flag leaves. cultivar: Oryza sativa subsp. japonica var. Nipponbare. age: three-month-old rice flag leaves, Day 1, 8:00pm
GPL2025	GSE28124	GSM696671	14	Flag leaves. cultivar: Oryza sativa subsp. japonica var. Nipponbare. age: three-month-old rice flag leaves, Day 2, 0:00am
GPL2025	GSE28124	GSM696672	14	Flag leaves. cultivar: Oryza sativa subsp. japonica var. Nipponbare. age: three-month-old rice flag leaves, Day 2, 4:00am
GPL2025	GSE28124	GSM696673	14	Flag leaves. cultivar: Oryza sativa subsp. japonica var. Nipponbare. age: three-month-old rice flag leaves, Day 2, 8:00am
GPL2025	GSE28124	GSM696674	14	Flag leaves. cultivar: Oryza sativa subsp. japonica var. Nipponbare. age: three-month-old rice flag leaves, Day 2, 12:00am
GPL2025	GSE28124	GSM696675	14	Flag leaves. cultivar: Oryza sativa subsp. japonica var. Nipponbare. age: three-month-old rice flag leaves, Day 2, 4:00pm
GPL2025	GSE28124	GSM696676	14	Flag leaves. cultivar: Oryza sativa subsp. japonica var. Nipponbare. age: three-month-old rice flag leaves, Day 2, 8:00pm
GPL2025	GSE28124	GSM696677	14	Flag leaves. cultivar: Oryza sativa subsp. japonica var. Nipponbare. age: three-month-old rice flag leaves, Day 1, 8:00am, the end of night
GPL2025	GSE28124	GSM696678	14	Flag leaves. cultivar: Oryza sativa subsp. japonica var. Nipponbare. age: three-month-old rice flag leaves, Day 1, 12:00am
GPL2025	GSE28124	GSM696679	14	Flag leaves. cultivar: Oryza sativa subsp. japonica var. Nipponbare. age: three-month-old rice flag leaves, Day 1, 4:00pm
GPL2025	GSE28124	GSM696680	14	Flag leaves. cultivar: Oryza sativa subsp. japonica var. Nipponbare. age: three-month-old rice flag leaves, Day 1, 8:00pm
GPL2025	GSE28124	GSM696681	14	Flag leaves. cultivar: Oryza sativa subsp. japonica var. Nipponbare. age: three-month-old rice flag leaves, Day 2, 0:00am
GPL2025	GSE28124	GSM696682	14	Flag leaves. cultivar: Oryza sativa subsp. japonica var. Nipponbare. age: three-month-old rice flag leaves, Day 2, 4:00am
GPL2025	GSE28124	GSM696683	14	Flag leaves. cultivar: Oryza sativa subsp. japonica var. Nipponbare. age: three-month-old rice flag leaves, Day 2, 8:00am
GPL2025	GSE28124	GSM696684	14	Flag leaves. cultivar: Oryza sativa subsp. japonica var. Nipponbare. age: three-month-old rice flag leaves, Day 2, 12:00am
GPL2025	GSE28124	GSM696685	14	Flag leaves. cultivar: Oryza sativa subsp. japonica var. Nipponbare. age: three-month-old rice flag leaves, Day 2, 4:00pm
GPL2025	GSE28124	GSM696686	14	Flag leaves. cultivar: Oryza sativa subsp. japonica var. Nipponbare. age: three-month-old rice flag leaves, Day 2, 8:00pm
GPL2025	GSE28209	GSM698482	14	2-week-old nontransgenic seedlings without NaCl treatment. age: 2-week-old
GPL2025	GSE28209	GSM698483	14	2-week-old nontransgenic seedlings 20mins after 200mM NaCl treatment. age: 2-week-old
GPL2025	GSE28209	GSM698484	14	2-week-old nontransgenic seedlings 3 hours after 200mM NaCl treatment. age: 2-week-old
GPL2025	GSE28209	GSM698485	14	2-week-old transgenic seedlings without NaCl treatment. age: 2-week-old
GPL2025	GSE28209	GSM698486	14	2-week-old transgenic seedlings 20mins after 200mM NaCl treatment. age: 2-week-old
GPL2025	GSE28209	GSM698487	14	2-week-old transgenic seedlings 3 hours after 200mM NaCl treatment. age: 2-week-old
GPL2025	GSE16341	GSM409775	15	shoot 3-4weeks. tissue: shoot. cultivar: 93-11
GPL2025	GSE16341	GSM409776	15	shoot 3-4weeks. tissue: shoot. cultivar: 93-11
GPL2025	GSE16341	GSM409777	15	shoot 3-4weeks. tissue: shoot. cultivar: 93-11
GPL2025	GSE16341	GSM409778	15	shoot 3-4weeks. tissue: shoot. cultivar: 93-11
GPL2025	GSE16341	GSM409779	15	shoot 3-4weeks. tissue: shoot. cultivar: 93-11
GPL2025	GSE19024	GSM470622	15	plumule, dark, Minghui 63. subspecies: indica. variety: Minghui 63
GPL2025	GSE19024	GSM470623	15	plumule, dark, Minghui 63. subspecies: indica. variety: Minghui 63
GPL2025	GSE19024	GSM470721	15	plumule, dark, Zhenshan 97. subspecies: indica. variety: Zhenshan 97
GPL2025	GSE24228	GSM595933	15	Oryza longistaminata, shoot tip. tissue: shoot tip. sample type: Oryza longistaminata, wild rice with long and strong rhizomes. genotype: wild type. developmental stage: active tillering stage
GPL2025	GSE24228	GSM595934	15	Oryza longistaminata, shoot tip. tissue: shoot tip. sample type: Oryza longistaminata, wild rice with long and strong rhizomes. genotype: wild type. developmental stage: active tillering stage
GPL2025	GSE24228	GSM595935	15	Oryza longistaminata, shoot tip. tissue: shoot tip. sample type: Oryza longistaminata, wild rice with long and strong rhizomes. genotype: wild type. developmental stage: active tillering stage
GPL2025	GSE24228	GSM595936	15	Oryza longistaminata, rhizome tip. tissue: rhizome tip. sample type: Oryza longistaminata, wild rice with long and strong rhizomes. genotype: wild type. developmental stage: active tillering stage
GPL2025	GSE24228	GSM595937	15	Oryza longistaminata, rhizome tip. tissue: rhizome tip. sample type: Oryza longistaminata, wild rice with long and strong rhizomes. genotype: wild type. developmental stage: active tillering stage
GPL2025	GSE24228	GSM595938	15	Oryza longistaminata, rhizome tip. tissue: rhizome tip. sample type: Oryza longistaminata, wild rice with long and strong rhizomes. genotype: wild type. developmental stage: active tillering stage
GPL2025	GSE24228	GSM595939	15	Oryza longistaminata, rhizome internodes. tissue: rhizome internodes. sample type: Oryza longistaminata, wild rice with long and strong rhizomes. genotype: wild type. developmental stage: active tillering stage
GPL2025	GSE24228	GSM595940	15	Oryza longistaminata, rhizome internodes. tissue: rhizome internodes. sample type: Oryza longistaminata, wild rice with long and strong rhizomes. genotype: wild type. developmental stage: active tillering stage
GPL2025	GSE24228	GSM595941	15	Oryza longistaminata, rhizome internodes. tissue: rhizome internodes. sample type: Oryza longistaminata, wild rice with long and strong rhizomes. genotype: wild type. developmental stage: active tillering stage
GPL2025	GSE24228	GSM595942	15	Oryza longistaminata, shoot internodes. tissue: shoot internodes. sample type: Oryza longistaminata, wild rice with long and strong rhizomes. genotype: wild type. developmental stage: active tillering stage
GPL2025	GSE24228	GSM595943	15	Oryza longistaminata, shoot internodes. tissue: shoot internodes. sample type: Oryza longistaminata, wild rice with long and strong rhizomes. genotype: wild type. developmental stage: active tillering stage
GPL2025	GSE24228	GSM595944	15	Oryza longistaminata, shoot internodes. tissue: shoot internodes. sample type: Oryza longistaminata, wild rice with long and strong rhizomes. genotype: wild type. developmental stage: active tillering stage
GPL2025	GSE25693	GSM630938	15	POLA wild lines at meiotic stage. tissue: panicles. Stage: early to late meiotic stage. genotype/variation: wild type
GPL2025	GSE7951	GSM195225	16	Rice shoot. genotype: Japonica Nipponbare. age: two-week old rice shoot. age: two-week old rice shoot
GPL2025	GSE28124	GSM696647	16	seedling leaves. cultivar: Oryza sativa subsp. japonica var. Nipponbare. age: 17-day-old seedling leaves, Day 1, 8:00am, the end of night
GPL2025	GSE28124	GSM696648	16	seedling leaves. cultivar: Oryza sativa subsp. japonica var. Nipponbare. age: 17-day-old seedling leaves, Day 1, 12:00am
GPL2025	GSE28124	GSM696649	16	seedling leaves. cultivar: Oryza sativa subsp. japonica var. Nipponbare. age: 17-day-old seedling leaves, Day 1, 4:00pm
GPL2025	GSE28124	GSM696650	16	seedling leaves. cultivar: Oryza sativa subsp. japonica var. Nipponbare. age: 17-day-old seedling leaves, Day 1, 8:00pm
GPL2025	GSE28124	GSM696651	16	seedling leaves. cultivar: Oryza sativa subsp. japonica var. Nipponbare. age: 17-day-old seedling leaves, Day 2, 0:00am
GPL2025	GSE28124	GSM696652	16	seedling leaves. cultivar: Oryza sativa subsp. japonica var. Nipponbare. age: 17-day-old seedling leaves, Day 2, 4:00am
GPL2025	GSE28124	GSM696653	16	seedling leaves. cultivar: Oryza sativa subsp. japonica var. Nipponbare. age: 17-day-old seedling leaves, Day 2, 8:00am
GPL2025	GSE28124	GSM696654	16	seedling leaves. cultivar: Oryza sativa subsp. japonica var. Nipponbare. age: 17-day-old seedling leaves, Day 2, 12:00am
GPL2025	GSE28124	GSM696655	16	seedling leaves. cultivar: Oryza sativa subsp. japonica var. Nipponbare. age: 17-day-old seedling leaves, Day 2, 4:00pm
GPL2025	GSE28124	GSM696656	16	seedling leaves. cultivar: Oryza sativa subsp. japonica var. Nipponbare. age: 17-day-old seedling leaves, Day 2, 8:00pm
GPL2025	GSE28124	GSM696657	16	seedling leaves. cultivar: Oryza sativa subsp. japonica var. Nipponbare. age: 17-day-old seedling leaves, Day 1, 8:00am, the end of night
GPL2025	GSE28124	GSM696658	16	seedling leaves. cultivar: Oryza sativa subsp. japonica var. Nipponbare. age: 17-day-old seedling leaves, Day 1, 12:00am
GPL2025	GSE28124	GSM696659	16	seedling leaves. cultivar: Oryza sativa subsp. japonica var. Nipponbare. age: 17-day-old seedling leaves, Day 1, 4:00pm
GPL2025	GSE28124	GSM696660	16	seedling leaves. cultivar: Oryza sativa subsp. japonica var. Nipponbare. age: 17-day-old seedling leaves, Day 1, 8:00pm
GPL2025	GSE28124	GSM696661	16	seedling leaves. cultivar: Oryza sativa subsp. japonica var. Nipponbare. age: 17-day-old seedling leaves, Day 2, 0:00am
GPL2025	GSE28124	GSM696662	16	seedling leaves. cultivar: Oryza sativa subsp. japonica var. Nipponbare. age: 17-day-old seedling leaves, Day 2, 4:00am
GPL2025	GSE28124	GSM696663	16	seedling leaves. cultivar: Oryza sativa subsp. japonica var. Nipponbare. age: 17-day-old seedling leaves, Day 2, 8:00am
GPL2025	GSE28124	GSM696664	16	seedling leaves. cultivar: Oryza sativa subsp. japonica var. Nipponbare. age: 17-day-old seedling leaves, Day 2, 12:00am
GPL2025	GSE28124	GSM696665	16	seedling leaves. cultivar: Oryza sativa subsp. japonica var. Nipponbare. age: 17-day-old seedling leaves, Day 2, 4:00pm
GPL2025	GSE28124	GSM696666	16	seedling leaves. cultivar: Oryza sativa subsp. japonica var. Nipponbare. age: 17-day-old seedling leaves, Day 2, 8:00pm
GPL2025	GSE7197	GSM173080	17	Rice MH63 Control2. Age:11 days
GPL2025	GSE7197	GSM173086	17	Rice MH63 Control1. Age:11 days
GPL2025	GSE7197	GSM173089	17	Rice MH63 Control3. Age:11 days
GPL2025	GSE7197	GSM173091	17	Rice OsSRT1 RNAi transgenic line LM1. OsSRT1 RNAi transgenic line. Age:11 days
GPL2025	GSE7197	GSM173093	17	Rice OsSRT1 RNAi transgenic line LM2. OsSRT1 RNAi transgenic line LM1. Age:11 days
GPL2025	GSE7197	GSM173094	17	Rice OsSRT1 RNAi transgenic line LM3. Rice OsSRT1 RNAi transgenic line . Age:11 days
GPL2025	GSE11025	GSM278844	17	Tissue: aerial parts. Age: 32th day after germination
GPL2025	GSE11025	GSM278845	17	Tissue: aerial parts. Age: 32th day after germination
GPL2025	GSE11025	GSM278846	17	Tissue: aerial parts. Age: 32th day after germination
GPL2025	GSE11025	GSM278847	17	Tissue: aerial parts. Age: 32th day after germination
GPL2025	GSE11025	GSM278848	17	Tissue: aerial parts. Age: 32th day after germination
GPL2025	GSE11025	GSM278849	17	Tissue: aerial parts. Age: 32th day after germination
GPL2025	GSE11025	GSM278850	17	Tissue: aerial parts. Age: 32th day after germination
GPL2025	GSE11025	GSM278851	17	Tissue: aerial parts. Age: 32th day after germination
GPL2025	GSE11025	GSM278852	17	Tissue: aerial parts. Age: 32th day after germination
GPL2025	GSE11025	GSM278853	17	Tissue: aerial parts. Age: 32th day after germination
GPL2025	GSE11025	GSM278854	17	Tissue: aerial parts. Age: 32th day after germination
GPL2025	GSE11025	GSM278855	17	Tissue: aerial parts. Age: 32th day after germination
GPL2025	GSE16108	GSM403000	17	salt sensitive parent in stress conditions. age: Seedling 10 days after germination. variety: MI48. phenotype: Salt sensitive
GPL2025	GSE19024	GSM470735	17	mature leaf blade of the rice plants with developing panicle whose length is less than 1mm, Zhenshan 97. subspecies: indica. variety: Zhenshan 97
GPL2025	GSE19024	GSM470737	17	mature leaf sheath of the rice plants with developing panicle whose length is less than 1mm, Zhenshan 97. subspecies: indica. variety: Zhenshan 97
GPL2025	GSE27988	GSM692530	17	Rice leaf. sample type: Rice leaf. subspecies: Oryza sativa L. ssp. Japonica. collection protocol: the flag leaf were harvested from rice plants during grain filling. age: flag leaf during rice grain filling (about 110-120 days after germination)
GPL2025	GSE27988	GSM692531	17	Rice leaf. sample type: Rice leaf. subspecies: Oryza sativa L. ssp. Japonica. collection protocol: the flag leaf were harvested from rice plants during grain filling. age: flag leaf during rice grain filling (about 110-120 days after germination)
GPL2025	GSE27988	GSM692532	17	Rice leaf. sample type: Rice leaf. subspecies: Oryza sativa L. ssp. Japonica. collection protocol: the flag leaf were harvested from rice plants during grain filling. age: flag leaf during rice grain filling (about 110-120 days after germination)
GPL2025	GSE6893	GSM159210	18	Seed, after pollination from rice plants. Subspecies: indica, Variety: IR64
GPL2025	GSE6893	GSM159211	18	Seed, after pollination from rice plants. Subspecies: indica, Variety: IR64
GPL2025	GSE6893	GSM159212	18	Seed, after pollination from rice plants. Subspecies: indica, Variety: IR64
GPL2025	GSE6893	GSM159213	18	Seed, after pollination from rice plants. Subspecies: indica, Variety: IR64
GPL2025	GSE6893	GSM159214	18	Seed, after pollination from rice plants. Subspecies: indica, Variety: IR64
GPL2025	GSE6893	GSM159215	18	Seed, after pollination from rice plants. Subspecies: indica, Variety: IR64
GPL2025	GSE6893	GSM159216	18	Seed, after pollination from rice plants. Subspecies: indica, Variety: IR64
GPL2025	GSE6893	GSM159217	18	Seed, after pollination from rice plants. Subspecies: indica, Variety: IR64
GPL2025	GSE6893	GSM159218	18	Seed, after pollination from rice plants. Subspecies: indica, Variety: IR64
GPL2025	GSE6893	GSM159219	18	Seed, after pollination from rice plants. Subspecies: indica, Variety: IR64
GPL2025	GSE6893	GSM159220	18	Seed, after pollination from rice plants. Subspecies: indica, Variety: IR64
GPL2025	GSE6893	GSM159221	18	Seed, after pollination from rice plants. Subspecies: indica, Variety: IR64
GPL2025	GSE7951	GSM195229	18	Rice 10-day-old Endosperm. genotype: Japonica Nipponbare. age: Rice 10-day-old endosperm after pollination. age: Rice 10-day-old endosperm after pollination
GPL2025	GSE7951	GSM195230	18	Rice 5 day seed after pollination. genotype: Japonica Nipponbare. age: Rice 5 day seed after pollination. age: Rice 5 day seed after pollination
GPL2025	GSE9498	GSM240994	18	Oryza sativa_Zhonghua11 Caryopsis, 7 DAF. Genotype: Zhonghua11, wild-type, Age: 7 DAF, Tissue: caryopsis
GPL2025	GSE9498	GSM240995	18	Oryza sativa_Zhonghua11 Caryopsis, 7 DAF. Genotype: Zhonghua11, wild-type, Age: 7 DAF, Tissue: caryopsis
GPL2025	GSE9498	GSM240996	18	Oryza sativa_Zhonghua11 Caryopsis, 7 DAF. Genotype: Zhonghua11, wild-type, Age: 7 DAF, Tissue: caryopsis
GPL2025	GSE9498	GSM240997	18	Oryza sativa mutant_gif1 Caryopsis, 7 DAF. Genotype: gif1, mutant, Age: 7 DAF, Tissue: caryopsis
GPL2025	GSE9498	GSM240998	18	Oryza sativa mutant_gif1 Caryopsis, 7 DAF. Genotype: gif1, mutant, Age: 7 DAF, Tissue: caryopsis
GPL2025	GSE9498	GSM240999	18	Oryza sativa mutant_gif1 Caryopsis, 7 DAF. Genotype: gif1, mutant, Age: 7 DAF, Tissue: caryopsis
GPL2025	GSE11966	GSM302916	18	endosperm. endosperm
GPL2025	GSE11966	GSM302917	18	endosperm. endosperm
GPL2025	GSE19024	GSM470660	18	endosperm, 7 days after pollination, Minghui 63. subspecies: indica. variety: Minghui 63
GPL2025	GSE19024	GSM470661	18	endosperm, 7 days after pollination, Minghui 63. subspecies: indica. variety: Minghui 63
GPL2025	GSE19024	GSM470662	18	endosperm, 14 days after pollination, Minghui 63. subspecies: indica. variety: Minghui 63
GPL2025	GSE19024	GSM470663	18	endosperm, 14 days after pollination, Minghui 63. subspecies: indica. variety: Minghui 63
GPL2025	GSE19024	GSM470664	18	endosperm, 21 days after pollination, Minghui 63. subspecies: indica. variety: Minghui 63
GPL2025	GSE19024	GSM470665	18	endosperm, 21 days after pollination, Minghui 63. subspecies: indica. variety: Minghui 63
GPL2025	GSE19024	GSM470758	18	endosperm, 7 days after pollination, Zhenshan 97. subspecies: indica. variety: Zhenshan 97
GPL2025	GSE19024	GSM470759	18	endosperm, 7 days after pollination, Zhenshan 97. subspecies: indica. variety: Zhenshan 97
GPL2025	GSE19024	GSM470760	18	endosperm, 14 days after pollination, Zhenshan 97. subspecies: indica. variety: Zhenshan 97
GPL2025	GSE19024	GSM470761	18	endosperm, 14 days after pollination, Zhenshan 97. subspecies: indica. variety: Zhenshan 97
GPL2025	GSE19024	GSM470762	18	endosperm, 21 days after pollination, Zhenshan 97. subspecies: indica. variety: Zhenshan 97
GPL2025	GSE19024	GSM470763	18	endosperm, 21 days after pollination, Zhenshan 97. subspecies: indica. variety: Zhenshan 97
GPL2025	GSE25693	GSM630940	18	POLA wild lines at ripening stage. tissue: panicles. Stage: ten to fifteen days after pollination stage for ripening stage. genotype/variation: wild type
GPL2025	GSE25693	GSM630941	18	pola RNAi lines at ripening stage. tissue: panicles. Stage: ten to fifteen days after pollination stage for ripening stage. genotype/variation: pola RNAi
GPL2025	GSE10054	GSM254091	19	Rice overexpressed OsSKIPa. OsSKIPa over-xpressed plants
GPL2025	GSE10054	GSM254092	19	Rice overexpressed OsSKIPa. OsSKIPa over-xpressed plants
GPL2025	GSE10054	GSM254093	19	Rice suppressed OsSKIPa. OsSKIPa suppressed plants
GPL2025	GSE10054	GSM254095	19	Rice suppressed OsSKIPa. OsSKIPa suppressed plants
GPL2025	GSE10054	GSM254096	19	Rice Control. wild type
GPL2025	GSE10054	GSM254097	19	Rice Control. wild type
GPL2025	GSE11966	GSM302918	19	leaf. leaf
GPL2025	GSE11966	GSM302919	19	leaf. leaf
GPL2025	GSE14692	GSM366811	19	Rice overexpressed miR156, biological repeat 1. mir156 expression: over-expressing. line: Md15
GPL2025	GSE14692	GSM366812	19	Rice overexpressed miR156, biological repeat 2. mir156 expression: over-expressing. line: Md43
GPL2025	GSE14692	GSM366814	19	Rice overexpressed miR156, biological repeat 1. mir156 expression: over-expressing. line: Md15
GPL2025	GSE14692	GSM366815	19	Rice overexpressed miR156, biological repeat 2. mir156 expression: over-expressing. line: Md43
GPL2025	GSE14692	GSM366816	19	Rice overexpressed miR156, biological repeat 3. mir156 expression: over-expressing. line: Mh9
GPL2025	GSE14692	GSM366817	19	Wild type, biological repeat 1. mir156 expression: wild type WT1
GPL2025	GSE14692	GSM366820	19	Wild type, biological repeat 1. mir156 expression: wild type WT1
GPL2025	GSE14692	GSM366821	19	Wild type, biological repeat 2. mir156 expression: wild type WT2
GPL2025	GSE14692	GSM366822	19	Wild type, biological repeat 3. mir156 expression: wild type WT3
GPL2025	GSE25073	GSM615979	19	rice, 11-day-old seedling, CHR729 mutant. genotype: CHR729 T-DNA mutation. tissue: seedling. age: 11 days
GPL2025	GSE28012	GSM692770	19	rice stem. tissue: dechorionated embryo
GPL2025	GSE5167	GSM116195	20	7-day-old light-grown rice seedlings. Subspecies: indica. Variety: IR64. Tissue: light-grown seedlings. Stage: 7-day-old
GPL2025	GSE5167	GSM116398	20	7-day-old light-grown rice seedlings. Subspecies: indica. Variety: IR64. Tissue: light-grown seedlings. Stage: 7-day-old
GPL2025	GSE5167	GSM116399	20	7-day-old light-grown rice seedlings. Subspecies: indica. Variety: IR64. Tissue: light-grown seedlings. Stage: 7-day-old
GPL2025	GSE5167	GSM116400	20	7-day-old light-grown rice seedlings. Subspecies: indica. Variety: IR64. Tissue: light-grown seedlings. Stage: 7-day-old
GPL2025	GSE5167	GSM116401	20	7-day-old light-grown rice seedlings. Subspecies: indica. Variety: IR64. Tissue: light-grown seedlings. Stage: 7-day-old
GPL2025	GSE5167	GSM116402	20	7-day-old light-grown rice seedlings. Subspecies: indica. Variety: IR64. Tissue: light-grown seedlings. Stage: 7-day-old
GPL2025	GSE6901	GSM159259	20	7-day-old light-grown rice seedlings. Supspecies: indica, Variety: IR64
GPL2025	GSE6901	GSM159260	20	7-day-old light-grown rice seedlings. Supspecies: indica, Variety: IR64
GPL2025	GSE6901	GSM159261	20	7-day-old light-grown rice seedlings. Supspecies: indica, Variety: IR64
GPL2025	GSE6901	GSM159262	20	7-day-old light-grown rice seedlings. Supspecies: indica, Variety: IR64
GPL2025	GSE6901	GSM159263	20	7-day-old light-grown rice seedlings. Supspecies: indica, Variety: IR64
GPL2025	GSE6901	GSM159264	20	7-day-old light-grown rice seedlings. Supspecies: indica, Variety: IR64
GPL2025	GSE6901	GSM159265	20	7-day-old light-grown rice seedlings. Supspecies: indica, Variety: IR64
GPL2025	GSE6901	GSM159266	20	7-day-old light-grown rice seedlings. Supspecies: indica, Variety: IR64
GPL2025	GSE6901	GSM159267	20	7-day-old light-grown rice seedlings. Supspecies: indica, Variety: IR64
GPL2025	GSE6901	GSM159268	20	7-day-old light-grown rice seedlings. Supspecies: indica, Variety: IR64
GPL2025	GSE6901	GSM159269	20	7-day-old light-grown rice seedlings. Supspecies: indica, Variety: IR64
GPL2025	GSE6901	GSM159270	20	7-day-old light-grown rice seedlings. Supspecies: indica, Variety: IR64
GPL2025	GSE16108	GSM402997	20	salt sensitive parent in control conditions. age: Seedling 10 days after germination. variety: MI48. phenotype: Salt sensitive
GPL2025	GSE16108	GSM402998	20	salt sensitive parent in control conditions. age: Seedling 10 days after germination. variety: MI48. phenotype: Salt sensitive
GPL2025	GSE16108	GSM402999	20	salt sensitive parent in stress conditions. age: Seedling 10 days after germination. variety: MI48. phenotype: Salt sensitive
GPL2025	GSE16108	GSM403001	20	salt tolerant parent in control conditions. age: Seedling 10 days after germination. variety: CSR27. phenotype: Salt tolerant
GPL2025	GSE16108	GSM403002	20	salt tolerant parent in control conditions. age: Seedling 10 days after germination. variety: CSR27. phenotype: Salt tolerant
GPL2025	GSE16108	GSM403003	20	salt tolerant parent in stress conditions. age: Seedling 10 days after germination. variety: CSR27. phenotype: Salt tolerant
GPL2025	GSE16108	GSM403004	20	salt tolerant parent in stress conditions. age: Seedling 10 days after germination. variety: CSR27. phenotype: Salt tolerant
GPL2025	GSE16108	GSM403005	20	salt tolerant bulk in control conditions. age: Seedling 10 days after germination. variety: Bulk salt tolerant recombinant. phenotype: Bulk salt tolerant
GPL2025	GSE16108	GSM403006	20	salt tolerant bulk in control conditions. age: Seedling 10 days after germination. variety: Bulk salt tolerant recombinant. phenotype: Bulk salt tolerant
GPL2025	GSE16108	GSM403007	20	salt tolerant bulk in stress conditions. age: Seedling 10 days after germination. variety: Bulk salt tolerant recombinant. phenotype: Bulk salt tolerant
GPL2025	GSE16108	GSM403008	20	salt tolerant bulk in stress conditions. age: Seedling 10 days after germination. variety: Bulk salt tolerant recombinant. phenotype: Bulk salt tolerant
GPL2025	GSE16108	GSM403009	20	salt sensitive bulk in control conditions. age: Seedling 10 days after germination. variety: Bulk salt sensitive recombinant. phenotype: Bulk salt sensitive
GPL2025	GSE16108	GSM403010	20	salt sensitive bulk in control conditions. age: Seedling 10 days after germination. variety: Bulk salt sensitive recombinant. phenotype: Bulk salt sensitive
GPL2025	GSE16108	GSM403011	20	salt sensitive bulk in stress conditions. age: Seedling 10 days after germination. variety: Bulk salt sensitive recombinant. phenotype: Bulk salt sensitive
GPL2025	GSE16108	GSM403012	20	salt sensitive bulk in stress conditions. age: Seedling 10 days after germination. variety: Bulk salt sensitive recombinant. phenotype: Bulk salt sensitive
GPL2025	GSE19024	GSM470626	20	seedling at trefoil stage, treated by NAA, Minghui 63. subspecies: indica. variety: Minghui 63
GPL2025	GSE19024	GSM470627	20	seedling at trefoil stage, treated by NAA, Minghui 63. subspecies: indica. variety: Minghui 63
GPL2025	GSE19024	GSM470628	20	seedling at trefoil stage, treated by GA3, Minghui 63. subspecies: indica. variety: Minghui 63
GPL2025	GSE19024	GSM470629	20	seedling at trefoil stage, treated by GA3, Minghui 63. subspecies: indica. variety: Minghui 63
GPL2025	GSE19024	GSM470630	20	seedling at trefoil stage, treated by KT, Minghui 63. subspecies: indica. variety: Minghui 63
GPL2025	GSE19024	GSM470631	20	seedling at trefoil stage, treated by KT, Minghui 63. subspecies: indica. variety: Minghui 63
GPL2025	GSE19024	GSM470632	20	shoot of the seedling with 2 tillers, Minghui 63. subspecies: indica. variety: Minghui 63
GPL2025	GSE19024	GSM470633	20	shoot of the seedling with 2 tillers, Minghui 63. subspecies: indica. variety: Minghui 63
GPL2025	GSE19024	GSM470668	20	seedling, 3 days after sowing, Minghui 63. subspecies: indica. variety: Minghui 63
GPL2025	GSE19024	GSM470669	20	seedling, 3 days after sowing, Minghui 63. subspecies: indica. variety: Minghui 63
GPL2025	GSE19024	GSM470670	20	seedling, 3 days after sowing, Minghui 63. subspecies: indica. variety: Minghui 63
GPL2025	GSE19024	GSM470671	20	seedling, 3 days after sowing, Minghui 63. subspecies: indica. variety: Minghui 63
GPL2025	GSE19024	GSM470672	20	seedling, 3 days after sowing, Minghui 63. subspecies: indica. variety: Minghui 63
GPL2025	GSE19024	GSM470673	20	seedling, 3 days after sowing, Minghui 63. subspecies: indica. variety: Minghui 63
GPL2025	GSE19024	GSM470674	20	seedling at trefoil stage, Minghui 63. subspecies: indica. variety: Minghui 63
GPL2025	GSE19024	GSM470675	20	seedling at trefoil stage, Minghui 63. subspecies: indica. variety: Minghui 63
GPL2025	GSE19024	GSM470676	20	seedling at trefoil stage, Minghui 63. subspecies: indica. variety: Minghui 63
GPL2025	GSE19024	GSM470677	20	seedling at trefoil stage, Minghui 63. subspecies: indica. variety: Minghui 63
GPL2025	GSE19024	GSM470678	20	seedling at trefoil stage, Minghui 63. subspecies: indica. variety: Minghui 63
GPL2025	GSE19024	GSM470679	20	seedling at trefoil stage, Minghui 63. subspecies: indica. variety: Minghui 63
GPL2025	GSE19024	GSM470724	20	seedling at trefoil stage, treated by NAA, Zhenshan 97. subspecies: indica. variety: Zhenshan 97
GPL2025	GSE19024	GSM470725	20	seedling at trefoil stage, treated by NAA, Zhenshan 97. subspecies: indica. variety: Zhenshan 97
GPL2025	GSE19024	GSM470726	20	seedling at trefoil stage, treated by GA3, Zhenshan 97. subspecies: indica. variety: Zhenshan 97
GPL2025	GSE19024	GSM470727	20	seedling at trefoil stage, treated by GA3, Zhenshan 97. subspecies: indica. variety: Zhenshan 97
GPL2025	GSE19024	GSM470728	20	seedling at trefoil stage, treated by KT, Zhenshan 97. subspecies: indica. variety: Zhenshan 97
GPL2025	GSE19024	GSM470729	20	seedling at trefoil stage, treated by KT, Zhenshan 97. subspecies: indica. variety: Zhenshan 97
GPL2025	GSE19024	GSM470730	20	shoot of the seedling with 2 tillers, Zhenshan 97. subspecies: indica. variety: Zhenshan 97
GPL2025	GSE19024	GSM470731	20	shoot of the seedling with 2 tillers, Zhenshan 97. subspecies: indica. variety: Zhenshan 97
GPL2025	GSE19024	GSM470767	20	seedling, 3 days after sowing, Zhenshan 97. subspecies: indica. variety: Zhenshan 97
GPL2025	GSE19024	GSM470768	20	seedling, 3 days after sowing, Zhenshan 97. subspecies: indica. variety: Zhenshan 97
GPL2025	GSE19024	GSM470769	20	seedling, 3 days after sowing, Zhenshan 97. subspecies: indica. variety: Zhenshan 97
GPL2025	GSE19024	GSM470770	20	seedling, 3 days after sowing, Zhenshan 97. subspecies: indica. variety: Zhenshan 97
GPL2025	GSE19024	GSM470771	20	seedling, 3 days after sowing, Zhenshan 97. subspecies: indica. variety: Zhenshan 97
GPL2025	GSE19024	GSM470772	20	seedling, 3 days after sowing, Zhenshan 97. subspecies: indica. variety: Zhenshan 97
GPL2025	GSE19024	GSM470773	20	seedling at trefoil stage, Zhenshan 97. subspecies: indica. variety: Zhenshan 97
GPL2025	GSE19024	GSM470774	20	seedling at trefoil stage, Zhenshan 97. subspecies: indica. variety: Zhenshan 97
GPL2025	GSE19024	GSM470775	20	seedling at trefoil stage, Zhenshan 97. subspecies: indica. variety: Zhenshan 97
GPL2025	GSE19024	GSM470776	20	seedling at trefoil stage, Zhenshan 97. subspecies: indica. variety: Zhenshan 97
GPL2025	GSE19024	GSM470777	20	seedling at trefoil stage, Zhenshan 97. subspecies: indica. variety: Zhenshan 97
GPL2025	GSE19024	GSM470778	20	seedling at trefoil stage, Zhenshan 97. subspecies: indica. variety: Zhenshan 97
GPL2025	GSE19024	GSM470618	21	plumule, light, Minghui 63. subspecies: indica. variety: Minghui 63
GPL2025	GSE19024	GSM470619	21	plumule, light, Minghui 63. subspecies: indica. variety: Minghui 63
GPL2025	GSE19024	GSM470716	21	plumule, light, Zhenshan 97. subspecies: indica. variety: Zhenshan 97
GPL2025	GSE19024	GSM470717	21	plumule, light, Zhenshan 97. subspecies: indica. variety: Zhenshan 97
GPL2025	GSE19024	GSM470720	21	plumule, dark, Zhenshan 97. subspecies: indica. variety: Zhenshan 97
GPL2025	GSE22564	GSM559869	21	shoots, 72h after germination, dark, RIL001. tissue: shoot. age: 72 h after germination. line: RIL001. variety: Minghui 63/Zhenshan 97 RILs
GPL2025	GSE22564	GSM559870	21	shoots, 72h after germination, dark, RIL004. tissue: shoot. age: 72 h after germination. line: RIL004. variety: Minghui 63/Zhenshan 97 RILs
GPL2025	GSE22564	GSM559871	21	shoots, 72h after germination, dark, RIL005. tissue: shoot. age: 72 h after germination. line: RIL005. variety: Minghui 63/Zhenshan 97 RILs
GPL2025	GSE22564	GSM559872	21	shoots, 72h after germination, dark, RIL006. tissue: shoot. age: 72 h after germination. line: RIL006. variety: Minghui 63/Zhenshan 97 RILs
GPL2025	GSE22564	GSM559873	21	shoots, 72h after germination, dark, RIL007. tissue: shoot. age: 72 h after germination. line: RIL007. variety: Minghui 63/Zhenshan 97 RILs
GPL2025	GSE22564	GSM559874	21	shoots, 72h after germination, dark, RIL009. tissue: shoot. age: 72 h after germination. line: RIL009. variety: Minghui 63/Zhenshan 97 RILs
GPL2025	GSE22564	GSM559875	21	shoots, 72h after germination, dark, RIL012. tissue: shoot. age: 72 h after germination. line: RIL012. variety: Minghui 63/Zhenshan 97 RILs
GPL2025	GSE22564	GSM559876	21	shoots, 72h after germination, dark, RIL013. tissue: shoot. age: 72 h after germination. line: RIL013. variety: Minghui 63/Zhenshan 97 RILs
GPL2025	GSE22564	GSM559877	21	shoots, 72h after germination, dark, RIL014. tissue: shoot. age: 72 h after germination. line: RIL014. variety: Minghui 63/Zhenshan 97 RILs
GPL2025	GSE22564	GSM559878	21	shoots, 72h after germination, dark, RIL015. tissue: shoot. age: 72 h after germination. line: RIL015. variety: Minghui 63/Zhenshan 97 RILs
GPL2025	GSE22564	GSM559879	21	shoots, 72h after germination, dark, RIL016. tissue: shoot. age: 72 h after germination. line: RIL016. variety: Minghui 63/Zhenshan 97 RILs
GPL2025	GSE22564	GSM559880	21	shoots, 72h after germination, dark, RIL017. tissue: shoot. age: 72 h after germination. line: RIL017. variety: Minghui 63/Zhenshan 97 RILs
GPL2025	GSE22564	GSM559881	21	shoots, 72h after germination, dark, RIL018. tissue: shoot. age: 72 h after germination. line: RIL018. variety: Minghui 63/Zhenshan 97 RILs
GPL2025	GSE22564	GSM559882	21	shoots, 72h after germination, dark, RIL019. tissue: shoot. age: 72 h after germination. line: RIL019. variety: Minghui 63/Zhenshan 97 RILs
GPL2025	GSE22564	GSM559883	21	shoots, 72h after germination, dark, RIL020. tissue: shoot. age: 72 h after germination. line: RIL020. variety: Minghui 63/Zhenshan 97 RILs
GPL2025	GSE22564	GSM559884	21	shoots, 72h after germination, dark, RIL022. tissue: shoot. age: 72 h after germination. line: RIL022. variety: Minghui 63/Zhenshan 97 RILs
GPL2025	GSE22564	GSM559885	21	shoots, 72h after germination, dark, RIL023. tissue: shoot. age: 72 h after germination. line: RIL023. variety: Minghui 63/Zhenshan 97 RILs
GPL2025	GSE22564	GSM559886	21	shoots, 72h after germination, dark, RIL026. tissue: shoot. age: 72 h after germination. line: RIL026. variety: Minghui 63/Zhenshan 97 RILs
GPL2025	GSE22564	GSM559887	21	shoots, 72h after germination, dark, RIL027. tissue: shoot. age: 72 h after germination. line: RIL027. variety: Minghui 63/Zhenshan 97 RILs
GPL2025	GSE22564	GSM559888	21	shoots, 72h after germination, dark, RIL030. tissue: shoot. age: 72 h after germination. line: RIL030. variety: Minghui 63/Zhenshan 97 RILs
GPL2025	GSE22564	GSM559889	21	shoots, 72h after germination, dark, RIL039. tissue: shoot. age: 72 h after germination. line: RIL039. variety: Minghui 63/Zhenshan 97 RILs
GPL2025	GSE22564	GSM559890	21	shoots, 72h after germination, dark, RIL042. tissue: shoot. age: 72 h after germination. line: RIL042. variety: Minghui 63/Zhenshan 97 RILs
GPL2025	GSE22564	GSM559891	21	shoots, 72h after germination, dark, RIL047. tissue: shoot. age: 72 h after germination. line: RIL047. variety: Minghui 63/Zhenshan 97 RILs
GPL2025	GSE22564	GSM559892	21	shoots, 72h after germination, dark, RIL048. tissue: shoot. age: 72 h after germination. line: RIL048. variety: Minghui 63/Zhenshan 97 RILs
GPL2025	GSE22564	GSM559893	21	shoots, 72h after germination, dark, RIL053. tissue: shoot. age: 72 h after germination. line: RIL053. variety: Minghui 63/Zhenshan 97 RILs
GPL2025	GSE22564	GSM559894	21	shoots, 72h after germination, dark, RIL054. tissue: shoot. age: 72 h after germination. line: RIL054. variety: Minghui 63/Zhenshan 97 RILs
GPL2025	GSE22564	GSM559895	21	shoots, 72h after germination, dark, RIL059. tissue: shoot. age: 72 h after germination. line: RIL059. variety: Minghui 63/Zhenshan 97 RILs
GPL2025	GSE22564	GSM559896	21	shoots, 72h after germination, dark, RIL062. tissue: shoot. age: 72 h after germination. line: RIL062. variety: Minghui 63/Zhenshan 97 RILs
GPL2025	GSE22564	GSM559897	21	shoots, 72h after germination, dark, RIL066. tissue: shoot. age: 72 h after germination. line: RIL066. variety: Minghui 63/Zhenshan 97 RILs
GPL2025	GSE22564	GSM559898	21	shoots, 72h after germination, dark, RIL068. tissue: shoot. age: 72 h after germination. line: RIL068. variety: Minghui 63/Zhenshan 97 RILs
GPL2025	GSE22564	GSM559899	21	shoots, 72h after germination, dark, RIL071. tissue: shoot. age: 72 h after germination. line: RIL071. variety: Minghui 63/Zhenshan 97 RILs
GPL2025	GSE22564	GSM559900	21	shoots, 72h after germination, dark, RIL072. tissue: shoot. age: 72 h after germination. line: RIL072. variety: Minghui 63/Zhenshan 97 RILs
GPL2025	GSE22564	GSM559901	21	shoots, 72h after germination, dark, RIL077. tissue: shoot. age: 72 h after germination. line: RIL077. variety: Minghui 63/Zhenshan 97 RILs
GPL2025	GSE22564	GSM559902	21	shoots, 72h after germination, dark, RIL080. tissue: shoot. age: 72 h after germination. line: RIL080. variety: Minghui 63/Zhenshan 97 RILs
GPL2025	GSE22564	GSM559903	21	shoots, 72h after germination, dark, RIL081. tissue: shoot. age: 72 h after germination. line: RIL081. variety: Minghui 63/Zhenshan 97 RILs
GPL2025	GSE22564	GSM559904	21	shoots, 72h after germination, dark, RIL082. tissue: shoot. age: 72 h after germination. line: RIL082. variety: Minghui 63/Zhenshan 97 RILs
GPL2025	GSE22564	GSM559905	21	shoots, 72h after germination, dark, RIL083. tissue: shoot. age: 72 h after germination. line: RIL083. variety: Minghui 63/Zhenshan 97 RILs
GPL2025	GSE22564	GSM559906	21	shoots, 72h after germination, dark, RIL084. tissue: shoot. age: 72 h after germination. line: RIL084. variety: Minghui 63/Zhenshan 97 RILs
GPL2025	GSE22564	GSM559907	21	shoots, 72h after germination, dark, RIL086. tissue: shoot. age: 72 h after germination. line: RIL086. variety: Minghui 63/Zhenshan 97 RILs
GPL2025	GSE22564	GSM559908	21	shoots, 72h after germination, dark, RIL087. tissue: shoot. age: 72 h after germination. line: RIL087. variety: Minghui 63/Zhenshan 97 RILs
GPL2025	GSE22564	GSM559909	21	shoots, 72h after germination, dark, RIL089. tissue: shoot. age: 72 h after germination. line: RIL089. variety: Minghui 63/Zhenshan 97 RILs
GPL2025	GSE22564	GSM559910	21	shoots, 72h after germination, dark, RIL090. tissue: shoot. age: 72 h after germination. line: RIL090. variety: Minghui 63/Zhenshan 97 RILs
GPL2025	GSE22564	GSM559911	21	shoots, 72h after germination, dark, RIL095. tissue: shoot. age: 72 h after germination. line: RIL095. variety: Minghui 63/Zhenshan 97 RILs
GPL2025	GSE22564	GSM559912	21	shoots, 72h after germination, dark, RIL099. tissue: shoot. age: 72 h after germination. line: RIL099. variety: Minghui 63/Zhenshan 97 RILs
GPL2025	GSE22564	GSM559913	21	shoots, 72h after germination, dark, RIL101. tissue: shoot. age: 72 h after germination. line: RIL101. variety: Minghui 63/Zhenshan 97 RILs
GPL2025	GSE22564	GSM559914	21	shoots, 72h after germination, dark, RIL103. tissue: shoot. age: 72 h after germination. line: RIL103. variety: Minghui 63/Zhenshan 97 RILs
GPL2025	GSE22564	GSM559915	21	shoots, 72h after germination, dark, RIL105. tissue: shoot. age: 72 h after germination. line: RIL105. variety: Minghui 63/Zhenshan 97 RILs
GPL2025	GSE22564	GSM559916	21	shoots, 72h after germination, dark, RIL106. tissue: shoot. age: 72 h after germination. line: RIL106. variety: Minghui 63/Zhenshan 97 RILs
GPL2025	GSE22564	GSM559917	21	shoots, 72h after germination, dark, RIL109. tissue: shoot. age: 72 h after germination. line: RIL109. variety: Minghui 63/Zhenshan 97 RILs
GPL2025	GSE22564	GSM559918	21	shoots, 72h after germination, dark, RIL111. tissue: shoot. age: 72 h after germination. line: RIL111. variety: Minghui 63/Zhenshan 97 RILs
GPL2025	GSE22564	GSM559919	21	shoots, 72h after germination, dark, RIL112. tissue: shoot. age: 72 h after germination. line: RIL112. variety: Minghui 63/Zhenshan 97 RILs
GPL2025	GSE22564	GSM559920	21	shoots, 72h after germination, dark, RIL114. tissue: shoot. age: 72 h after germination. line: RIL114. variety: Minghui 63/Zhenshan 97 RILs
GPL2025	GSE22564	GSM559921	21	shoots, 72h after germination, dark, RIL118. tissue: shoot. age: 72 h after germination. line: RIL118. variety: Minghui 63/Zhenshan 97 RILs
GPL2025	GSE22564	GSM559922	21	shoots, 72h after germination, dark, RIL123. tissue: shoot. age: 72 h after germination. line: RIL123. variety: Minghui 63/Zhenshan 97 RILs
GPL2025	GSE22564	GSM559923	21	shoots, 72h after germination, dark, RIL125. tissue: shoot. age: 72 h after germination. line: RIL125. variety: Minghui 63/Zhenshan 97 RILs
GPL2025	GSE22564	GSM559924	21	shoots, 72h after germination, dark, RIL129. tissue: shoot. age: 72 h after germination. line: RIL129. variety: Minghui 63/Zhenshan 97 RILs
GPL2025	GSE22564	GSM559925	21	shoots, 72h after germination, dark, RIL131. tissue: shoot. age: 72 h after germination. line: RIL131. variety: Minghui 63/Zhenshan 97 RILs
GPL2025	GSE22564	GSM559926	21	shoots, 72h after germination, dark, RIL133. tissue: shoot. age: 72 h after germination. line: RIL133. variety: Minghui 63/Zhenshan 97 RILs
GPL2025	GSE22564	GSM559927	21	shoots, 72h after germination, dark, RIL134. tissue: shoot. age: 72 h after germination. line: RIL134. variety: Minghui 63/Zhenshan 97 RILs
GPL2025	GSE22564	GSM559928	21	shoots, 72h after germination, dark, RIL137. tissue: shoot. age: 72 h after germination. line: RIL137. variety: Minghui 63/Zhenshan 97 RILs
GPL2025	GSE22564	GSM559929	21	shoots, 72h after germination, dark, RIL139. tissue: shoot. age: 72 h after germination. line: RIL139. variety: Minghui 63/Zhenshan 97 RILs
GPL2025	GSE22564	GSM559930	21	shoots, 72h after germination, dark, RIL140. tissue: shoot. age: 72 h after germination. line: RIL140. variety: Minghui 63/Zhenshan 97 RILs
GPL2025	GSE22564	GSM559931	21	shoots, 72h after germination, dark, RIL141. tissue: shoot. age: 72 h after germination. line: RIL141. variety: Minghui 63/Zhenshan 97 RILs
GPL2025	GSE22564	GSM559932	21	shoots, 72h after germination, dark, RIL145. tissue: shoot. age: 72 h after germination. line: RIL145. variety: Minghui 63/Zhenshan 97 RILs
GPL2025	GSE22564	GSM559933	21	shoots, 72h after germination, dark, RIL147. tissue: shoot. age: 72 h after germination. line: RIL147. variety: Minghui 63/Zhenshan 97 RILs
GPL2025	GSE22564	GSM559934	21	shoots, 72h after germination, dark, RIL149. tissue: shoot. age: 72 h after germination. line: RIL149. variety: Minghui 63/Zhenshan 97 RILs
GPL2025	GSE22564	GSM559935	21	shoots, 72h after germination, dark, RIL150. tissue: shoot. age: 72 h after germination. line: RIL150. variety: Minghui 63/Zhenshan 97 RILs
GPL2025	GSE22564	GSM559936	21	shoots, 72h after germination, dark, RIL151. tissue: shoot. age: 72 h after germination. line: RIL151. variety: Minghui 63/Zhenshan 97 RILs
GPL2025	GSE22564	GSM559937	21	shoots, 72h after germination, dark, RIL152. tissue: shoot. age: 72 h after germination. line: RIL152. variety: Minghui 63/Zhenshan 97 RILs
GPL2025	GSE22564	GSM559938	21	shoots, 72h after germination, dark, RIL154. tissue: shoot. age: 72 h after germination. line: RIL154. variety: Minghui 63/Zhenshan 97 RILs
GPL2025	GSE22564	GSM559939	21	shoots, 72h after germination, dark, RIL155. tissue: shoot. age: 72 h after germination. line: RIL155. variety: Minghui 63/Zhenshan 97 RILs
GPL2025	GSE22564	GSM559940	21	shoots, 72h after germination, dark, RIL156. tissue: shoot. age: 72 h after germination. line: RIL156. variety: Minghui 63/Zhenshan 97 RILs
GPL2025	GSE22564	GSM559941	21	shoots, 72h after germination, dark, RIL159. tissue: shoot. age: 72 h after germination. line: RIL159. variety: Minghui 63/Zhenshan 97 RILs
GPL2025	GSE22564	GSM559942	21	shoots, 72h after germination, dark, RIL160. tissue: shoot. age: 72 h after germination. line: RIL160. variety: Minghui 63/Zhenshan 97 RILs
GPL2025	GSE22564	GSM559943	21	shoots, 72h after germination, dark, RIL161. tissue: shoot. age: 72 h after germination. line: RIL161. variety: Minghui 63/Zhenshan 97 RILs
GPL2025	GSE22564	GSM559944	21	shoots, 72h after germination, dark, RIL162. tissue: shoot. age: 72 h after germination. line: RIL162. variety: Minghui 63/Zhenshan 97 RILs
GPL2025	GSE22564	GSM559945	21	shoots, 72h after germination, dark, RIL163. tissue: shoot. age: 72 h after germination. line: RIL163. variety: Minghui 63/Zhenshan 97 RILs
GPL2025	GSE22564	GSM559946	21	shoots, 72h after germination, dark, RIL164. tissue: shoot. age: 72 h after germination. line: RIL164. variety: Minghui 63/Zhenshan 97 RILs
GPL2025	GSE22564	GSM559947	21	shoots, 72h after germination, dark, RIL165. tissue: shoot. age: 72 h after germination. line: RIL165. variety: Minghui 63/Zhenshan 97 RILs
GPL2025	GSE22564	GSM559948	21	shoots, 72h after germination, dark, RIL167. tissue: shoot. age: 72 h after germination. line: RIL167. variety: Minghui 63/Zhenshan 97 RILs
GPL2025	GSE22564	GSM559949	21	shoots, 72h after germination, dark, RIL169. tissue: shoot. age: 72 h after germination. line: RIL169. variety: Minghui 63/Zhenshan 97 RILs
GPL2025	GSE22564	GSM559950	21	shoots, 72h after germination, dark, RIL173. tissue: shoot. age: 72 h after germination. line: RIL173. variety: Minghui 63/Zhenshan 97 RILs
GPL2025	GSE22564	GSM559951	21	shoots, 72h after germination, dark, RIL175. tissue: shoot. age: 72 h after germination. line: RIL175. variety: Minghui 63/Zhenshan 97 RILs
GPL2025	GSE22564	GSM559952	21	shoots, 72h after germination, dark, RIL178. tissue: shoot. age: 72 h after germination. line: RIL178. variety: Minghui 63/Zhenshan 97 RILs
GPL2025	GSE22564	GSM559953	21	shoots, 72h after germination, dark, RIL180. tissue: shoot. age: 72 h after germination. line: RIL180. variety: Minghui 63/Zhenshan 97 RILs
GPL2025	GSE22564	GSM559954	21	shoots, 72h after germination, dark, RIL183. tissue: shoot. age: 72 h after germination. line: RIL183. variety: Minghui 63/Zhenshan 97 RILs
GPL2025	GSE22564	GSM559955	21	shoots, 72h after germination, dark, RIL184. tissue: shoot. age: 72 h after germination. line: RIL184. variety: Minghui 63/Zhenshan 97 RILs
GPL2025	GSE22564	GSM559956	21	shoots, 72h after germination, dark, RIL185. tissue: shoot. age: 72 h after germination. line: RIL185. variety: Minghui 63/Zhenshan 97 RILs
GPL2025	GSE22564	GSM559957	21	shoots, 72h after germination, dark, RIL186. tissue: shoot. age: 72 h after germination. line: RIL186. variety: Minghui 63/Zhenshan 97 RILs
GPL2025	GSE22564	GSM559958	21	shoots, 72h after germination, dark, RIL187. tissue: shoot. age: 72 h after germination. line: RIL187. variety: Minghui 63/Zhenshan 97 RILs
GPL2025	GSE22564	GSM559959	21	shoots, 72h after germination, dark, RIL191. tissue: shoot. age: 72 h after germination. line: RIL191. variety: Minghui 63/Zhenshan 97 RILs
GPL2025	GSE22564	GSM559960	21	shoots, 72h after germination, dark, RIL192. tissue: shoot. age: 72 h after germination. line: RIL192. variety: Minghui 63/Zhenshan 97 RILs
GPL2025	GSE22564	GSM559961	21	shoots, 72h after germination, dark, RIL193. tissue: shoot. age: 72 h after germination. line: RIL193. variety: Minghui 63/Zhenshan 97 RILs
GPL2025	GSE22564	GSM559962	21	shoots, 72h after germination, dark, RIL195. tissue: shoot. age: 72 h after germination. line: RIL195. variety: Minghui 63/Zhenshan 97 RILs
GPL2025	GSE22564	GSM559963	21	shoots, 72h after germination, dark, RIL197. tissue: shoot. age: 72 h after germination. line: RIL197. variety: Minghui 63/Zhenshan 97 RILs
GPL2025	GSE22564	GSM559964	21	shoots, 72h after germination, dark, RIL198. tissue: shoot. age: 72 h after germination. line: RIL198. variety: Minghui 63/Zhenshan 97 RILs
GPL2025	GSE22564	GSM559965	21	shoots, 72h after germination, dark, RIL199. tissue: shoot. age: 72 h after germination. line: RIL199. variety: Minghui 63/Zhenshan 97 RILs
GPL2025	GSE22564	GSM559966	21	shoots, 72h after germination, dark, RIL203. tissue: shoot. age: 72 h after germination. line: RIL203. variety: Minghui 63/Zhenshan 97 RILs
GPL2025	GSE22564	GSM559967	21	shoots, 72h after germination, dark, RIL204. tissue: shoot. age: 72 h after germination. line: RIL204. variety: Minghui 63/Zhenshan 97 RILs
GPL2025	GSE22564	GSM559968	21	shoots, 72h after germination, dark, RIL205. tissue: shoot. age: 72 h after germination. line: RIL205. variety: Minghui 63/Zhenshan 97 RILs
GPL2025	GSE22564	GSM559969	21	shoots, 72h after germination, dark, RIL206. tissue: shoot. age: 72 h after germination. line: RIL206. variety: Minghui 63/Zhenshan 97 RILs
GPL2025	GSE22564	GSM559970	21	shoots, 72h after germination, dark, RIL209. tissue: shoot. age: 72 h after germination. line: RIL209. variety: Minghui 63/Zhenshan 97 RILs
GPL2025	GSE22564	GSM559971	21	shoots, 72h after germination, dark, RIL210. tissue: shoot. age: 72 h after germination. line: RIL210. variety: Minghui 63/Zhenshan 97 RILs
GPL2025	GSE22564	GSM559972	21	shoots, 72h after germination, dark, RIL215. tissue: shoot. age: 72 h after germination. line: RIL215. variety: Minghui 63/Zhenshan 97 RILs
GPL2025	GSE22564	GSM559973	21	shoots, 72h after germination, dark, RIL216. tissue: shoot. age: 72 h after germination. line: RIL216. variety: Minghui 63/Zhenshan 97 RILs
GPL2025	GSE22564	GSM559974	21	shoots, 72h after germination, dark, RIL219. tissue: shoot. age: 72 h after germination. line: RIL219. variety: Minghui 63/Zhenshan 97 RILs
GPL2025	GSE22564	GSM559975	21	shoots, 72h after germination, dark, RIL232. tissue: shoot. age: 72 h after germination. line: RIL232. variety: Minghui 63/Zhenshan 97 RILs
GPL2025	GSE22564	GSM559976	21	shoots, 72h after germination, dark, RIL236. tissue: shoot. age: 72 h after germination. line: RIL236. variety: Minghui 63/Zhenshan 97 RILs
GPL2025	GSE22564	GSM559977	21	shoots, 72h after germination, dark, RIL238. tissue: shoot. age: 72 h after germination. line: RIL238. variety: Minghui 63/Zhenshan 97 RILs
GPL2025	GSE22564	GSM559978	21	shoots, 72h after germination, dark, RIL241. tissue: shoot. age: 72 h after germination. line: RIL241. variety: Minghui 63/Zhenshan 97 RILs
GPL2025	GSE22564	GSM559979	21	shoots, 72h after germination, dark, RIL001. tissue: shoot. age: 72 h after germination. line: RIL001. variety: Minghui 63/Zhenshan 97 RILs
GPL2025	GSE22564	GSM559980	21	shoots, 72h after germination, dark, RIL004. tissue: shoot. age: 72 h after germination. line: RIL004. variety: Minghui 63/Zhenshan 97 RILs
GPL2025	GSE22564	GSM559981	21	shoots, 72h after germination, dark, RIL005. tissue: shoot. age: 72 h after germination. line: RIL005. variety: Minghui 63/Zhenshan 97 RILs
GPL2025	GSE22564	GSM559982	21	shoots, 72h after germination, dark, RIL006. tissue: shoot. age: 72 h after germination. line: RIL006. variety: Minghui 63/Zhenshan 97 RILs
GPL2025	GSE22564	GSM559983	21	shoots, 72h after germination, dark, RIL007. tissue: shoot. age: 72 h after germination. line: RIL007. variety: Minghui 63/Zhenshan 97 RILs
GPL2025	GSE22564	GSM559984	21	shoots, 72h after germination, dark, RIL009. tissue: shoot. age: 72 h after germination. line: RIL009. variety: Minghui 63/Zhenshan 97 RILs
GPL2025	GSE22564	GSM559985	21	shoots, 72h after germination, dark, RIL012. tissue: shoot. age: 72 h after germination. line: RIL012. variety: Minghui 63/Zhenshan 97 RILs
GPL2025	GSE22564	GSM559986	21	shoots, 72h after germination, dark, RIL013. tissue: shoot. age: 72 h after germination. line: RIL013. variety: Minghui 63/Zhenshan 97 RILs
GPL2025	GSE22564	GSM559987	21	shoots, 72h after germination, dark, RIL014. tissue: shoot. age: 72 h after germination. line: RIL014. variety: Minghui 63/Zhenshan 97 RILs
GPL2025	GSE22564	GSM559988	21	shoots, 72h after germination, dark, RIL015. tissue: shoot. age: 72 h after germination. line: RIL015. variety: Minghui 63/Zhenshan 97 RILs
GPL2025	GSE22564	GSM559989	21	shoots, 72h after germination, dark, RIL016. tissue: shoot. age: 72 h after germination. line: RIL016. variety: Minghui 63/Zhenshan 97 RILs
GPL2025	GSE22564	GSM559990	21	shoots, 72h after germination, dark, RIL017. tissue: shoot. age: 72 h after germination. line: RIL017. variety: Minghui 63/Zhenshan 97 RILs
GPL2025	GSE22564	GSM559991	21	shoots, 72h after germination, dark, RIL018. tissue: shoot. age: 72 h after germination. line: RIL018. variety: Minghui 63/Zhenshan 97 RILs
GPL2025	GSE22564	GSM559992	21	shoots, 72h after germination, dark, RIL019. tissue: shoot. age: 72 h after germination. line: RIL019. variety: Minghui 63/Zhenshan 97 RILs
GPL2025	GSE22564	GSM559993	21	shoots, 72h after germination, dark, RIL020. tissue: shoot. age: 72 h after germination. line: RIL020. variety: Minghui 63/Zhenshan 97 RILs
GPL2025	GSE22564	GSM559994	21	shoots, 72h after germination, dark, RIL022. tissue: shoot. age: 72 h after germination. line: RIL022. variety: Minghui 63/Zhenshan 97 RILs
GPL2025	GSE22564	GSM559995	21	shoots, 72h after germination, dark, RIL023. tissue: shoot. age: 72 h after germination. line: RIL023. variety: Minghui 63/Zhenshan 97 RILs
GPL2025	GSE22564	GSM559996	21	shoots, 72h after germination, dark, RIL026. tissue: shoot. age: 72 h after germination. line: RIL026. variety: Minghui 63/Zhenshan 97 RILs
GPL2025	GSE22564	GSM559997	21	shoots, 72h after germination, dark, RIL027. tissue: shoot. age: 72 h after germination. line: RIL027. variety: Minghui 63/Zhenshan 97 RILs
GPL2025	GSE22564	GSM559998	21	shoots, 72h after germination, dark, RIL030. tissue: shoot. age: 72 h after germination. line: RIL030. variety: Minghui 63/Zhenshan 97 RILs
GPL2025	GSE22564	GSM559999	21	shoots, 72h after germination, dark, RIL039. tissue: shoot. age: 72 h after germination. line: RIL039. variety: Minghui 63/Zhenshan 97 RILs
GPL2025	GSE22564	GSM560000	21	shoots, 72h after germination, dark, RIL042. tissue: shoot. age: 72 h after germination. line: RIL042. variety: Minghui 63/Zhenshan 97 RILs
GPL2025	GSE22564	GSM560001	21	shoots, 72h after germination, dark, RIL047. tissue: shoot. age: 72 h after germination. line: RIL047. variety: Minghui 63/Zhenshan 97 RILs
GPL2025	GSE22564	GSM560002	21	shoots, 72h after germination, dark, RIL048. tissue: shoot. age: 72 h after germination. line: RIL048. variety: Minghui 63/Zhenshan 97 RILs
GPL2025	GSE22564	GSM560003	21	shoots, 72h after germination, dark, RIL053. tissue: shoot. age: 72 h after germination. line: RIL053. variety: Minghui 63/Zhenshan 97 RILs
GPL2025	GSE22564	GSM560004	21	shoots, 72h after germination, dark, RIL054. tissue: shoot. age: 72 h after germination. line: RIL054. variety: Minghui 63/Zhenshan 97 RILs
GPL2025	GSE22564	GSM560005	21	shoots, 72h after germination, dark, RIL059. tissue: shoot. age: 72 h after germination. line: RIL059. variety: Minghui 63/Zhenshan 97 RILs
GPL2025	GSE22564	GSM560006	21	shoots, 72h after germination, dark, RIL062. tissue: shoot. age: 72 h after germination. line: RIL062. variety: Minghui 63/Zhenshan 97 RILs
GPL2025	GSE22564	GSM560007	21	shoots, 72h after germination, dark, RIL066. tissue: shoot. age: 72 h after germination. line: RIL066. variety: Minghui 63/Zhenshan 97 RILs
GPL2025	GSE22564	GSM560008	21	shoots, 72h after germination, dark, RIL068. tissue: shoot. age: 72 h after germination. line: RIL068. variety: Minghui 63/Zhenshan 97 RILs
GPL2025	GSE22564	GSM560009	21	shoots, 72h after germination, dark, RIL071. tissue: shoot. age: 72 h after germination. line: RIL071. variety: Minghui 63/Zhenshan 97 RILs
GPL2025	GSE22564	GSM560010	21	shoots, 72h after germination, dark, RIL072. tissue: shoot. age: 72 h after germination. line: RIL072. variety: Minghui 63/Zhenshan 97 RILs
GPL2025	GSE22564	GSM560011	21	shoots, 72h after germination, dark, RIL077. tissue: shoot. age: 72 h after germination. line: RIL077. variety: Minghui 63/Zhenshan 97 RILs
GPL2025	GSE22564	GSM560012	21	shoots, 72h after germination, dark, RIL080. tissue: shoot. age: 72 h after germination. line: RIL080. variety: Minghui 63/Zhenshan 97 RILs
GPL2025	GSE22564	GSM560013	21	shoots, 72h after germination, dark, RIL081. tissue: shoot. age: 72 h after germination. line: RIL081. variety: Minghui 63/Zhenshan 97 RILs
GPL2025	GSE22564	GSM560014	21	shoots, 72h after germination, dark, RIL082. tissue: shoot. age: 72 h after germination. line: RIL082. variety: Minghui 63/Zhenshan 97 RILs
GPL2025	GSE22564	GSM560015	21	shoots, 72h after germination, dark, RIL083. tissue: shoot. age: 72 h after germination. line: RIL083. variety: Minghui 63/Zhenshan 97 RILs
GPL2025	GSE22564	GSM560016	21	shoots, 72h after germination, dark, RIL084. tissue: shoot. age: 72 h after germination. line: RIL084. variety: Minghui 63/Zhenshan 97 RILs
GPL2025	GSE22564	GSM560017	21	shoots, 72h after germination, dark, RIL086. tissue: shoot. age: 72 h after germination. line: RIL086. variety: Minghui 63/Zhenshan 97 RILs
GPL2025	GSE22564	GSM560018	21	shoots, 72h after germination, dark, RIL087. tissue: shoot. age: 72 h after germination. line: RIL087. variety: Minghui 63/Zhenshan 97 RILs
GPL2025	GSE22564	GSM560019	21	shoots, 72h after germination, dark, RIL089. tissue: shoot. age: 72 h after germination. line: RIL089. variety: Minghui 63/Zhenshan 97 RILs
GPL2025	GSE22564	GSM560020	21	shoots, 72h after germination, dark, RIL090. tissue: shoot. age: 72 h after germination. line: RIL090. variety: Minghui 63/Zhenshan 97 RILs
GPL2025	GSE22564	GSM560021	21	shoots, 72h after germination, dark, RIL095. tissue: shoot. age: 72 h after germination. line: RIL095. variety: Minghui 63/Zhenshan 97 RILs
GPL2025	GSE22564	GSM560022	21	shoots, 72h after germination, dark, RIL099. tissue: shoot. age: 72 h after germination. line: RIL099. variety: Minghui 63/Zhenshan 97 RILs
GPL2025	GSE22564	GSM560023	21	shoots, 72h after germination, dark, RIL101. tissue: shoot. age: 72 h after germination. line: RIL101. variety: Minghui 63/Zhenshan 97 RILs
GPL2025	GSE22564	GSM560024	21	shoots, 72h after germination, dark, RIL103. tissue: shoot. age: 72 h after germination. line: RIL103. variety: Minghui 63/Zhenshan 97 RILs
GPL2025	GSE22564	GSM560025	21	shoots, 72h after germination, dark, RIL105. tissue: shoot. age: 72 h after germination. line: RIL105. variety: Minghui 63/Zhenshan 97 RILs
GPL2025	GSE22564	GSM560026	21	shoots, 72h after germination, dark, RIL106. tissue: shoot. age: 72 h after germination. line: RIL106. variety: Minghui 63/Zhenshan 97 RILs
GPL2025	GSE22564	GSM560027	21	shoots, 72h after germination, dark, RIL109. tissue: shoot. age: 72 h after germination. line: RIL109. variety: Minghui 63/Zhenshan 97 RILs
GPL2025	GSE22564	GSM560028	21	shoots, 72h after germination, dark, RIL111. tissue: shoot. age: 72 h after germination. line: RIL111. variety: Minghui 63/Zhenshan 97 RILs
GPL2025	GSE22564	GSM560029	21	shoots, 72h after germination, dark, RIL112. tissue: shoot. age: 72 h after germination. line: RIL112. variety: Minghui 63/Zhenshan 97 RILs
GPL2025	GSE22564	GSM560030	21	shoots, 72h after germination, dark, RIL114. tissue: shoot. age: 72 h after germination. line: RIL114. variety: Minghui 63/Zhenshan 97 RILs
GPL2025	GSE22564	GSM560031	21	shoots, 72h after germination, dark, RIL118. tissue: shoot. age: 72 h after germination. line: RIL118. variety: Minghui 63/Zhenshan 97 RILs
GPL2025	GSE22564	GSM560032	21	shoots, 72h after germination, dark, RIL123. tissue: shoot. age: 72 h after germination. line: RIL123. variety: Minghui 63/Zhenshan 97 RILs
GPL2025	GSE22564	GSM560033	21	shoots, 72h after germination, dark, RIL125. tissue: shoot. age: 72 h after germination. line: RIL125. variety: Minghui 63/Zhenshan 97 RILs
GPL2025	GSE22564	GSM560034	21	shoots, 72h after germination, dark, RIL129. tissue: shoot. age: 72 h after germination. line: RIL129. variety: Minghui 63/Zhenshan 97 RILs
GPL2025	GSE22564	GSM560035	21	shoots, 72h after germination, dark, RIL131. tissue: shoot. age: 72 h after germination. line: RIL131. variety: Minghui 63/Zhenshan 97 RILs
GPL2025	GSE22564	GSM560036	21	shoots, 72h after germination, dark, RIL133. tissue: shoot. age: 72 h after germination. line: RIL133. variety: Minghui 63/Zhenshan 97 RILs
GPL2025	GSE22564	GSM560037	21	shoots, 72h after germination, dark, RIL134. tissue: shoot. age: 72 h after germination. line: RIL134. variety: Minghui 63/Zhenshan 97 RILs
GPL2025	GSE22564	GSM560038	21	shoots, 72h after germination, dark, RIL137. tissue: shoot. age: 72 h after germination. line: RIL137. variety: Minghui 63/Zhenshan 97 RILs
GPL2025	GSE22564	GSM560039	21	shoots, 72h after germination, dark, RIL139. tissue: shoot. age: 72 h after germination. line: RIL139. variety: Minghui 63/Zhenshan 97 RILs
GPL2025	GSE22564	GSM560040	21	shoots, 72h after germination, dark, RIL140. tissue: shoot. age: 72 h after germination. line: RIL140. variety: Minghui 63/Zhenshan 97 RILs
GPL2025	GSE22564	GSM560041	21	shoots, 72h after germination, dark, RIL141. tissue: shoot. age: 72 h after germination. line: RIL141. variety: Minghui 63/Zhenshan 97 RILs
GPL2025	GSE22564	GSM560042	21	shoots, 72h after germination, dark, RIL145. tissue: shoot. age: 72 h after germination. line: RIL145. variety: Minghui 63/Zhenshan 97 RILs
GPL2025	GSE22564	GSM560043	21	shoots, 72h after germination, dark, RIL147. tissue: shoot. age: 72 h after germination. line: RIL147. variety: Minghui 63/Zhenshan 97 RILs
GPL2025	GSE22564	GSM560044	21	shoots, 72h after germination, dark, RIL149. tissue: shoot. age: 72 h after germination. line: RIL149. variety: Minghui 63/Zhenshan 97 RILs
GPL2025	GSE22564	GSM560045	21	shoots, 72h after germination, dark, RIL150. tissue: shoot. age: 72 h after germination. line: RIL150. variety: Minghui 63/Zhenshan 97 RILs
GPL2025	GSE22564	GSM560046	21	shoots, 72h after germination, dark, RIL151. tissue: shoot. age: 72 h after germination. line: RIL151. variety: Minghui 63/Zhenshan 97 RILs
GPL2025	GSE22564	GSM560047	21	shoots, 72h after germination, dark, RIL152. tissue: shoot. age: 72 h after germination. line: RIL152. variety: Minghui 63/Zhenshan 97 RILs
GPL2025	GSE22564	GSM560048	21	shoots, 72h after germination, dark, RIL154. tissue: shoot. age: 72 h after germination. line: RIL154. variety: Minghui 63/Zhenshan 97 RILs
GPL2025	GSE22564	GSM560049	21	shoots, 72h after germination, dark, RIL155. tissue: shoot. age: 72 h after germination. line: RIL155. variety: Minghui 63/Zhenshan 97 RILs
GPL2025	GSE22564	GSM560050	21	shoots, 72h after germination, dark, RIL156. tissue: shoot. age: 72 h after germination. line: RIL156. variety: Minghui 63/Zhenshan 97 RILs
GPL2025	GSE22564	GSM560051	21	shoots, 72h after germination, dark, RIL159. tissue: shoot. age: 72 h after germination. line: RIL159. variety: Minghui 63/Zhenshan 97 RILs
GPL2025	GSE22564	GSM560052	21	shoots, 72h after germination, dark, RIL160. tissue: shoot. age: 72 h after germination. line: RIL160. variety: Minghui 63/Zhenshan 97 RILs
GPL2025	GSE22564	GSM560053	21	shoots, 72h after germination, dark, RIL161. tissue: shoot. age: 72 h after germination. line: RIL161. variety: Minghui 63/Zhenshan 97 RILs
GPL2025	GSE22564	GSM560054	21	shoots, 72h after germination, dark, RIL162. tissue: shoot. age: 72 h after germination. line: RIL162. variety: Minghui 63/Zhenshan 97 RILs
GPL2025	GSE22564	GSM560055	21	shoots, 72h after germination, dark, RIL163. tissue: shoot. age: 72 h after germination. line: RIL163. variety: Minghui 63/Zhenshan 97 RILs
GPL2025	GSE22564	GSM560056	21	shoots, 72h after germination, dark, RIL164. tissue: shoot. age: 72 h after germination. line: RIL164. variety: Minghui 63/Zhenshan 97 RILs
GPL2025	GSE22564	GSM560057	21	shoots, 72h after germination, dark, RIL165. tissue: shoot. age: 72 h after germination. line: RIL165. variety: Minghui 63/Zhenshan 97 RILs
GPL2025	GSE22564	GSM560058	21	shoots, 72h after germination, dark, RIL167. tissue: shoot. age: 72 h after germination. line: RIL167. variety: Minghui 63/Zhenshan 97 RILs
GPL2025	GSE22564	GSM560059	21	shoots, 72h after germination, dark, RIL169. tissue: shoot. age: 72 h after germination. line: RIL169. variety: Minghui 63/Zhenshan 97 RILs
GPL2025	GSE22564	GSM560060	21	shoots, 72h after germination, dark, RIL173. tissue: shoot. age: 72 h after germination. line: RIL173. variety: Minghui 63/Zhenshan 97 RILs
GPL2025	GSE22564	GSM560061	21	shoots, 72h after germination, dark, RIL175. tissue: shoot. age: 72 h after germination. line: RIL175. variety: Minghui 63/Zhenshan 97 RILs
GPL2025	GSE22564	GSM560062	21	shoots, 72h after germination, dark, RIL178. tissue: shoot. age: 72 h after germination. line: RIL178. variety: Minghui 63/Zhenshan 97 RILs
GPL2025	GSE22564	GSM560063	21	shoots, 72h after germination, dark, RIL180. tissue: shoot. age: 72 h after germination. line: RIL180. variety: Minghui 63/Zhenshan 97 RILs
GPL2025	GSE22564	GSM560064	21	shoots, 72h after germination, dark, RIL183. tissue: shoot. age: 72 h after germination. line: RIL183. variety: Minghui 63/Zhenshan 97 RILs
GPL2025	GSE22564	GSM560065	21	shoots, 72h after germination, dark, RIL184. tissue: shoot. age: 72 h after germination. line: RIL184. variety: Minghui 63/Zhenshan 97 RILs
GPL2025	GSE22564	GSM560066	21	shoots, 72h after germination, dark, RIL185. tissue: shoot. age: 72 h after germination. line: RIL185. variety: Minghui 63/Zhenshan 97 RILs
GPL2025	GSE22564	GSM560067	21	shoots, 72h after germination, dark, RIL186. tissue: shoot. age: 72 h after germination. line: RIL186. variety: Minghui 63/Zhenshan 97 RILs
GPL2025	GSE22564	GSM560068	21	shoots, 72h after germination, dark, RIL187. tissue: shoot. age: 72 h after germination. line: RIL187. variety: Minghui 63/Zhenshan 97 RILs
GPL2025	GSE22564	GSM560069	21	shoots, 72h after germination, dark, RIL191. tissue: shoot. age: 72 h after germination. line: RIL191. variety: Minghui 63/Zhenshan 97 RILs
GPL2025	GSE22564	GSM560070	21	shoots, 72h after germination, dark, RIL192. tissue: shoot. age: 72 h after germination. line: RIL192. variety: Minghui 63/Zhenshan 97 RILs
GPL2025	GSE22564	GSM560071	21	shoots, 72h after germination, dark, RIL193. tissue: shoot. age: 72 h after germination. line: RIL193. variety: Minghui 63/Zhenshan 97 RILs
GPL2025	GSE22564	GSM560072	21	shoots, 72h after germination, dark, RIL195. tissue: shoot. age: 72 h after germination. line: RIL195. variety: Minghui 63/Zhenshan 97 RILs
GPL2025	GSE22564	GSM560073	21	shoots, 72h after germination, dark, RIL197. tissue: shoot. age: 72 h after germination. line: RIL197. variety: Minghui 63/Zhenshan 97 RILs
GPL2025	GSE22564	GSM560074	21	shoots, 72h after germination, dark, RIL198. tissue: shoot. age: 72 h after germination. line: RIL198. variety: Minghui 63/Zhenshan 97 RILs
GPL2025	GSE22564	GSM560075	21	shoots, 72h after germination, dark, RIL199. tissue: shoot. age: 72 h after germination. line: RIL199. variety: Minghui 63/Zhenshan 97 RILs
GPL2025	GSE22564	GSM560076	21	shoots, 72h after germination, dark, RIL203. tissue: shoot. age: 72 h after germination. line: RIL203. variety: Minghui 63/Zhenshan 97 RILs
GPL2025	GSE22564	GSM560077	21	shoots, 72h after germination, dark, RIL204. tissue: shoot. age: 72 h after germination. line: RIL204. variety: Minghui 63/Zhenshan 97 RILs
GPL2025	GSE22564	GSM560078	21	shoots, 72h after germination, dark, RIL205. tissue: shoot. age: 72 h after germination. line: RIL205. variety: Minghui 63/Zhenshan 97 RILs
GPL2025	GSE22564	GSM560079	21	shoots, 72h after germination, dark, RIL206. tissue: shoot. age: 72 h after germination. line: RIL206. variety: Minghui 63/Zhenshan 97 RILs
GPL2025	GSE22564	GSM560080	21	shoots, 72h after germination, dark, RIL209. tissue: shoot. age: 72 h after germination. line: RIL209. variety: Minghui 63/Zhenshan 97 RILs
GPL2025	GSE22564	GSM560081	21	shoots, 72h after germination, dark, RIL210. tissue: shoot. age: 72 h after germination. line: RIL210. variety: Minghui 63/Zhenshan 97 RILs
GPL2025	GSE22564	GSM560082	21	shoots, 72h after germination, dark, RIL215. tissue: shoot. age: 72 h after germination. line: RIL215. variety: Minghui 63/Zhenshan 97 RILs
GPL2025	GSE22564	GSM560083	21	shoots, 72h after germination, dark, RIL216. tissue: shoot. age: 72 h after germination. line: RIL216. variety: Minghui 63/Zhenshan 97 RILs
GPL2025	GSE22564	GSM560084	21	shoots, 72h after germination, dark, RIL219. tissue: shoot. age: 72 h after germination. line: RIL219. variety: Minghui 63/Zhenshan 97 RILs
GPL2025	GSE22564	GSM560085	21	shoots, 72h after germination, dark, RIL232. tissue: shoot. age: 72 h after germination. line: RIL232. variety: Minghui 63/Zhenshan 97 RILs
GPL2025	GSE22564	GSM560086	21	shoots, 72h after germination, dark, RIL236. tissue: shoot. age: 72 h after germination. line: RIL236. variety: Minghui 63/Zhenshan 97 RILs
GPL2025	GSE22564	GSM560087	21	shoots, 72h after germination, dark, RIL238. tissue: shoot. age: 72 h after germination. line: RIL238. variety: Minghui 63/Zhenshan 97 RILs
GPL2025	GSE22564	GSM560088	21	shoots, 72h after germination, dark, RIL241. tissue: shoot. age: 72 h after germination. line: RIL241. variety: Minghui 63/Zhenshan 97 RILs
GPL2025	GSE22564	GSM560089	21	shoots, 72h after germination, dark, Zhenshan 97. tissue: shoot. age: 72 h after germination. line: Zhenshan 97. variety: Parent Zhenshan 97
GPL2025	GSE22564	GSM560090	21	shoots, 72h after germination, dark, Zhenshan 97. tissue: shoot. age: 72 h after germination. line: Zhenshan 97. variety: Parent Zhenshan 97
GPL2025	GSE22564	GSM560091	21	shoots, 72h after germination, dark, Zhenshan 97. tissue: shoot. age: 72 h after germination. line: Zhenshan 97. variety: Parent Zhenshan 97
GPL2025	GSE22564	GSM560092	21	shoots, 72h after germination, dark, Minghui 63. tissue: shoot. age: 72 h after germination. line: Minghui 63. variety: Parent Minghui 63
GPL2025	GSE22564	GSM560093	21	shoots, 72h after germination, dark, Minghui 63. tissue: shoot. age: 72 h after germination. line: Minghui 63. variety: Parent Minghui 63
GPL2025	GSE22564	GSM560094	21	shoots, 72h after germination, dark, Minghui 63. tissue: shoot. age: 72 h after germination. line: Minghui 63. variety: Parent Minghui 63
GPL2025	GSE6893	GSM159186	22	Rice plants at floral transition stage. Subspecies: indica, Variety: IR64
GPL2025	GSE6893	GSM159187	22	Rice plants at floral transition stage. Subspecies: indica, Variety: IR64
GPL2025	GSE6893	GSM159188	22	Rice plants at floral transition stage. Subspecies: indica, Variety: IR64
GPL2025	GSE15912	GSM399470	22	Panicle primordia stage '0'. grain number: High grain number per panicle. strain: Indica Group
GPL2025	GSE15912	GSM399471	22	Panicle primordia stage '0'. grain number: High grain number per panicle. strain: Indica Group
GPL2025	GSE15912	GSM399472	22	Panicle primordia stage '0'. grain number: Low grain number per panicle. strain: Indica Group
GPL2025	GSE15912	GSM399473	22	Panicle primordia stage '0'. grain number: Low grain number per panicle. strain: Indica Group
GPL2025	GSE16265	GSM409430	22	young panicle 2cm. tissue: young panicle. cultivar: 93-11
GPL2025	GSE16265	GSM409431	22	young panicle 2cm. tissue: young panicle. cultivar: 93-11
GPL2025	GSE16265	GSM409432	22	young panicle 2cm. tissue: young panicle. cultivar: 93-11
GPL2025	GSE16265	GSM409433	22	young panicle 2cm. tissue: young panicle. cultivar: 93-11
GPL2025	GSE16265	GSM409434	22	young panicle 2cm. tissue: young panicle. cultivar: 93-11
GPL2025	GSE17169	GSM429482	22	Panicle primordia stage '0'. grain number per panicle: High
GPL2025	GSE17169	GSM429483	22	Panicle primordia stage '0'. grain number per panicle: High
GPL2025	GSE17169	GSM429484	22	Panicle primordia stage '0'. grain number per panicle: Low
GPL2025	GSE17169	GSM429485	22	Panicle primordia stage '0'. grain number per panicle: Low
GPL2025	GSE17194	GSM429982	22	rice wild-type panicle Rep1. genotype: Oryza sativa L. ssp. Indica, Zhongxian 3037. tissue: rice panicle (5cm-8cm)
GPL2025	GSE17194	GSM429983	22	rice mutant phoenix (pho) panicle Rep1. genotype: Oryza sativa L. ssp. Indica, mutant phoenix (pho). tissue: rice panicle (5cm-8cm)
GPL2025	GSE19024	GSM470644	22	developing panicle with length between 40 and 50mm, Minghui 63. subspecies: indica. variety: Minghui 63
GPL2025	GSE19024	GSM470645	22	developing panicle with length between 40 and 50mm, Minghui 63. subspecies: indica. variety: Minghui 63
GPL2025	GSE19024	GSM470680	22	developing panicle with length less than 1mm, Minghui 63. subspecies: indica. variety: Minghui 63
GPL2025	GSE19024	GSM470681	22	developing panicle with length less than 1mm, Minghui 63. subspecies: indica. variety: Minghui 63
GPL2025	GSE19024	GSM470682	22	developing panicle with length less than 1mm, Minghui 63. subspecies: indica. variety: Minghui 63
GPL2025	GSE19024	GSM470683	22	developing panicle with length less than 1mm, Minghui 63. subspecies: indica. variety: Minghui 63
GPL2025	GSE19024	GSM470684	22	developing panicle with length less than 1mm, Minghui 63. subspecies: indica. variety: Minghui 63
GPL2025	GSE19024	GSM470685	22	developing panicle with length less than 1mm, Minghui 63. subspecies: indica. variety: Minghui 63
GPL2025	GSE19024	GSM470686	22	developing panicle with length between 3 and 5 mm, Minghui 63. subspecies: indica. variety: Minghui 63
GPL2025	GSE19024	GSM470687	22	developing panicle with length between 3 and 5 mm, Minghui 63. subspecies: indica. variety: Minghui 63
GPL2025	GSE19024	GSM470688	22	developing panicle with length between 3 and 5 mm, Minghui 63. subspecies: indica. variety: Minghui 63
GPL2025	GSE19024	GSM470689	22	developing panicle with length between 3 and 5 mm, Minghui 63. subspecies: indica. variety: Minghui 63
GPL2025	GSE19024	GSM470690	22	developing panicle with length between 3 and 5 mm, Minghui 63. subspecies: indica. variety: Minghui 63
GPL2025	GSE19024	GSM470691	22	developing panicle with length between 3 and 5 mm, Minghui 63. subspecies: indica. variety: Minghui 63
GPL2025	GSE19024	GSM470692	22	developing panicle with length between 10 and 15 mm, Minghui 63. subspecies: indica. variety: Minghui 63
GPL2025	GSE19024	GSM470693	22	developing panicle with length between 10 and 15 mm, Minghui 63. subspecies: indica. variety: Minghui 63
GPL2025	GSE19024	GSM470694	22	developing panicle with length between 10 and 15 mm, Minghui 63. subspecies: indica. variety: Minghui 63
GPL2025	GSE19024	GSM470695	22	developing panicle with length between 10 and 15 mm, Minghui 63. subspecies: indica. variety: Minghui 63
GPL2025	GSE19024	GSM470696	22	developing panicle with length between 10 and 15 mm, Minghui 63. subspecies: indica. variety: Minghui 63
GPL2025	GSE19024	GSM470697	22	developing panicle with length between 10 and 15 mm, Minghui 63. subspecies: indica. variety: Minghui 63
GPL2025	GSE19024	GSM470742	22	developing panicle with length between 40 and 50mm, Zhenshan 97. subspecies: indica. variety: Zhenshan 97
GPL2025	GSE19024	GSM470743	22	developing panicle with length between 40 and 50mm, Zhenshan 97. subspecies: indica. variety: Zhenshan 97
GPL2025	GSE19024	GSM470779	22	developing panicle with length less than 1mm, Zhenshan 97. subspecies: indica. variety: Zhenshan 97
GPL2025	GSE19024	GSM470780	22	developing panicle with length less than 1mm, Zhenshan 97. subspecies: indica. variety: Zhenshan 97
GPL2025	GSE19024	GSM470781	22	developing panicle with length less than 1mm, Zhenshan 97. subspecies: indica. variety: Zhenshan 97
GPL2025	GSE19024	GSM470782	22	developing panicle with length less than 1mm, Zhenshan 97. subspecies: indica. variety: Zhenshan 97
GPL2025	GSE19024	GSM470783	22	developing panicle with length less than 1mm, Zhenshan 97. subspecies: indica. variety: Zhenshan 97
GPL2025	GSE19024	GSM470784	22	developing panicle with length less than 1mm, Zhenshan 97. subspecies: indica. variety: Zhenshan 97
GPL2025	GSE19024	GSM470785	22	developing panicle with length between 3 and 5 mm, Zhenshan 97. subspecies: indica. variety: Zhenshan 97
GPL2025	GSE19024	GSM470786	22	developing panicle with length between 3 and 5 mm, Zhenshan 97. subspecies: indica. variety: Zhenshan 97
GPL2025	GSE19024	GSM470787	22	developing panicle with length between 3 and 5 mm, Zhenshan 97. subspecies: indica. variety: Zhenshan 97
GPL2025	GSE19024	GSM470788	22	developing panicle with length between 3 and 5 mm, Zhenshan 97. subspecies: indica. variety: Zhenshan 97
GPL2025	GSE19024	GSM470789	22	developing panicle with length between 3 and 5 mm, Zhenshan 97. subspecies: indica. variety: Zhenshan 97
GPL2025	GSE19024	GSM470790	22	developing panicle with length between 3 and 5 mm, Zhenshan 97. subspecies: indica. variety: Zhenshan 97
GPL2025	GSE19024	GSM470791	22	developing panicle with length between 10 and 15 mm, Zhenshan 97. subspecies: indica. variety: Zhenshan 97
GPL2025	GSE19024	GSM470792	22	developing panicle with length between 10 and 15 mm, Zhenshan 97. subspecies: indica. variety: Zhenshan 97
GPL2025	GSE19024	GSM470793	22	developing panicle with length between 10 and 15 mm, Zhenshan 97. subspecies: indica. variety: Zhenshan 97
GPL2025	GSE19024	GSM470794	22	developing panicle with length between 10 and 15 mm, Zhenshan 97. subspecies: indica. variety: Zhenshan 97
GPL2025	GSE19024	GSM470795	22	developing panicle with length between 10 and 15 mm, Zhenshan 97. subspecies: indica. variety: Zhenshan 97
GPL2025	GSE19024	GSM470796	22	developing panicle with length between 10 and 15 mm, Zhenshan 97. subspecies: indica. variety: Zhenshan 97
GPL2025	GSE6908	GSM159271	23	Rice coleoptiles, 4 days old, anoxic. Rice coleoptiles, free of leaf tissue. Rice cultivar: Nipponbare Age: 4 days Germination: anoxic, 28Â°C, darkness
GPL2025	GSE6908	GSM159272	23	Rice coleoptiles, 4 days old, anoxic. Rice coleoptiles, free of leaf tissue. Rice cultivar: Nipponbare Age: 4 days Germination: anoxic, 28Â°C, darkness
GPL2025	GSE7951	GSM195224	23	Rice suspension cell. genotype: Japonica Nipponbare. 4 weeks suspension cultured cell
GPL2025	GSE7951	GSM195228	23	Rice 10-day-old embryo. genotype: Japonica Nipponbare. age: Rice 10-day-old embryo after pollination. age: Rice 10-day-old embryo after pollination
GPL2025	GSE11966	GSM302914	23	embryo. embryo
GPL2025	GSE11966	GSM302915	23	embryo. embryo
GPL2025	GSE14300	GSM357664	23	Growing callus. cv. Nipponbare
GPL2025	GSE14300	GSM357665	23	Growing callus. cv. Nipponbare
GPL2025	GSE14300	GSM357666	23	Growing callus. cv. Nipponbare
GPL2025	GSE14300	GSM357667	23	2 days regenerated callus. cv. Nipponbare
GPL2025	GSE14300	GSM357668	23	2 days regenerated callus. cv. Nipponbare
GPL2025	GSE14300	GSM357669	23	2 days regenerated callus. cv. Nipponbare
GPL2025	GSE14300	GSM357670	23	4 days regenerated callus. cv. Nipponbare
GPL2025	GSE14300	GSM357671	23	4 days regenerated callus. cv. Nipponbare
GPL2025	GSE14300	GSM357672	23	4 days regenerated callus. cv. Nipponbare
GPL2025	GSE14300	GSM357673	23	6 days regenerated callus. cv. Nipponbare
GPL2025	GSE14300	GSM357674	23	6 days regenerated callus. cv. Nipponbare
GPL2025	GSE14300	GSM357675	23	6 days regenerated callus. cv. Nipponbare
GPL2025	GSE14300	GSM357676	23	8 days regenerated callus. cv. Nipponbare
GPL2025	GSE14300	GSM357677	23	8 days regenerated callus. cv. Nipponbare
GPL2025	GSE14300	GSM357678	23	8 days regenerated callus. cv. Nipponbare
GPL2025	GSE19024	GSM470606	23	callus, 15 days after induction, Minghui 63. subspecies: indica. variety: Minghui 63
GPL2025	GSE19024	GSM470607	23	callus, 15 days after induction, Minghui 63. subspecies: indica. variety: Minghui 63
GPL2025	GSE19024	GSM470608	23	callus, 15 days after induction at 31â„ƒ, Minghui 63. subspecies: indica. variety: Minghui 63
GPL2025	GSE19024	GSM470609	23	callus, 15 days after induction at 31â„ƒ, Minghui 63. subspecies: indica. variety: Minghui 63
GPL2025	GSE19024	GSM470610	23	callus, 15 days after subculture, Minghui 63. subspecies: indica. variety: Minghui 63
GPL2025	GSE19024	GSM470611	23	callus, 15 days after subculture, Minghui 63. subspecies: indica. variety: Minghui 63
GPL2025	GSE19024	GSM470612	23	callus, at screening stage, Minghui 63. subspecies: indica. variety: Minghui 63
GPL2025	GSE19024	GSM470613	23	callus, at screening stage, Minghui 63. subspecies: indica. variety: Minghui 63
GPL2025	GSE19024	GSM470614	23	callus, 5 days after regeneration, Minghui 63. subspecies: indica. variety: Minghui 63
GPL2025	GSE19024	GSM470615	23	callus, 5 days after regeneration, Minghui 63. subspecies: indica. variety: Minghui 63
GPL2025	GSE19024	GSM470616	23	germinating seed, 72 hours after soaking in water, Minghui 63. subspecies: indica. variety: Minghui 63
GPL2025	GSE19024	GSM470617	23	germinating seed, 72 hours after soaking in water, Minghui 63. subspecies: indica. variety: Minghui 63
GPL2025	GSE19024	GSM470698	23	callus, 15 days after induction, Zhenshan 97. subspecies: indica. variety: Zhenshan 97
GPL2025	GSE19024	GSM470699	23	callus, 15 days after induction, Zhenshan 97. subspecies: indica. variety: Zhenshan 97
GPL2025	GSE19024	GSM470700	23	callus, 15 days after induction at 31â„ƒ, Zhenshan 97. subspecies: indica. variety: Zhenshan 97
GPL2025	GSE19024	GSM470701	23	callus, 15 days after induction at 31â„ƒ, Zhenshan 97. subspecies: indica. variety: Zhenshan 97
GPL2025	GSE19024	GSM470702	23	callus, 15 days after subculture, Zhenshan 97. subspecies: indica. variety: Zhenshan 97
GPL2025	GSE19024	GSM470703	23	callus, 15 days after subculture, Zhenshan 97. subspecies: indica. variety: Zhenshan 97
GPL2025	GSE19024	GSM470704	23	callus, at screening stage, Zhenshan 97. subspecies: indica. variety: Zhenshan 97
GPL2025	GSE19024	GSM470705	23	callus, at screening stage, Zhenshan 97. subspecies: indica. variety: Zhenshan 97
GPL2025	GSE19024	GSM470706	23	callus, 5 days after regeneration, Zhenshan 97. subspecies: indica. variety: Zhenshan 97
GPL2025	GSE19024	GSM470707	23	callus, 5 days after regeneration, Zhenshan 97. subspecies: indica. variety: Zhenshan 97
GPL2025	GSE19024	GSM470708	23	callus, right before Agrobacterium infection, Zhenshan 97. subspecies: indica. variety: Zhenshan 97
GPL2025	GSE19024	GSM470709	23	callus, right before Agrobacterium infection, Zhenshan 97. subspecies: indica. variety: Zhenshan 97
GPL2025	GSE19024	GSM470710	23	callus, 1 h after Agrobacterium infection, Zhenshan 97. subspecies: indica. variety: Zhenshan 97
GPL2025	GSE19024	GSM470711	23	callus, 1 h after Agrobacterium infection, Zhenshan 97. subspecies: indica. variety: Zhenshan 97
GPL2025	GSE19024	GSM470712	23	callus, 6 h after Agrobacterium infection, Zhenshan 97. subspecies: indica. variety: Zhenshan 97
GPL2025	GSE19024	GSM470713	23	callus, 6 h after Agrobacterium infection, Zhenshan 97. subspecies: indica. variety: Zhenshan 97
GPL2025	GSE19024	GSM470714	23	germinating seed, 72 hours after soaking in water, Zhenshan 97. subspecies: indica. variety: Zhenshan 97
GPL2025	GSE19024	GSM470715	23	germinating seed, 72 hours after soaking in water, Zhenshan 97. subspecies: indica. variety: Zhenshan 97
GPL2025	GSE27988	GSM692527	23	Rice calli. sample type: Rice calli. subspecies: Oryza sativa L. ssp. Japonica. collection protocol: the callus cell was collected directly.. age: one-month fresh rice calli
GPL2025	GSE27988	GSM692528	23	Rice calli. sample type: Rice calli. subspecies: Oryza sativa L. ssp. Japonica. collection protocol: the callus cell was collected directly.. age: one-month fresh rice calli
GPL2025	GSE27988	GSM692529	23	Rice calli. sample type: Rice calli. subspecies: Oryza sativa L. ssp. Japonica. collection protocol: the callus cell was collected directly.. age: one-month fresh rice calli
GPL2025	GSE6720	GSM154957	24	Oryza sativa leaf, empty vector control. Strain: Oryza sativa L. cv Nipponbare transformed with pActnos/Hmz, T0 line, Tissue: leaf, Age: 75 days after germination
GPL2025	GSE6720	GSM154958	24	Oryza sativa leaf, empty vector control. Strain: Oryza sativa L. cv Nipponbare transformed with pActnos/Hmz, T0 line, Tissue: leaf, Age: 75 days after germination
GPL2025	GSE6720	GSM154959	24	Oryza sativa leaf, OsRR6 overexpression. Strain: Oryza sativa L. cv Nipponbare transformed with pActnos/Hmz-OsRR6, T0 line, Tissue: leaf, Age: 75 days after germination
GPL2025	GSE6720	GSM154960	24	Oryza sativa leaf, OsRR6 overexpression. Strain: Oryza sativa L. cv Nipponbare transformed with pActnos/Hmz-OsRR6, T0 line, Tissue: leaf, Age: 75 days after germination
GPL2025	GSE12097	GSM255762	24	Collars from wild type rice. wild type plants. Developing collar about 2-3 mm length in tillering stage (90-100 days after germination)
GPL2025	GSE12097	GSM255763	24	Collars from antiOsLIC transgenic rice. antiOsLIC transgenic plants. Developing collar about 2-3 mm length in tillering stage (90-100 days after germination)
GPL2025	GSE11175	GSM281583	24	wild-type plant Zhonghua11,replicate1. Strain: Oryza sativa L. Japonica cv. Zhonghua 11,Tissue: shoots. Age: 25 days
GPL2025	GSE11175	GSM281584	24	wild-type plant Zhonghua11,replicate2. Strain: Oryza sativa L. Japonica cv. Zhonghua 11,Tissue: shoots. Age: 25 days
GPL2025	GSE11175	GSM281585	24	wild-type plant Zhonghua11,replicate3. Strain: Oryza sativa L. Japonica cv. Zhonghua 11,Tissue: shoots. Age: 25 days
GPL2025	GSE11175	GSM281586	24	mutant plant dst,replicate1. Strain: Oryza sativa L.dst mutant,Tissue: shoots. Age: 25 days
GPL2025	GSE11175	GSM281587	24	mutant plant dst,replicate2. Strain: Oryza sativa L.dst mutant,Tissue: shoots. Age: 25 days
GPL2025	GSE11175	GSM281588	24	mutant plant dst,replicate3. Strain: Oryza sativa L.dst mutant,Tissue: shoots. Age: 25 days
GPL2025	GSE17245	GSM431933	24	Shoot segments derived from 10-d-old rice (Oryza sativa) seedlings under +Fe+P conditions. tissue: Shoot
GPL2025	GSE17245	GSM431934	24	Shoot segments derived from 11-d-old rice (Oryza sativa) seedlings under +Fe+P conditions. tissue: Shoot
GPL2025	GSE17245	GSM431935	24	Shoot segments derived from 10-d-old rice (Oryza sativa) seedlings under -Fe+P conditions. tissue: Shoot
GPL2025	GSE17245	GSM431936	24	Shoot segments derived from 11-d-old rice (Oryza sativa) seedlings under -Fe+P conditions. tissue: Shoot
GPL2025	GSE17245	GSM431937	24	Shoot segments derived from 10-d-old rice (Oryza sativa) seedlings under +Fe-P conditions. tissue: Shoot
GPL2025	GSE17245	GSM431938	24	Shoot segments derived from 11-d-old rice (Oryza sativa) seedlings under +Fe-P conditions. tissue: Shoot
GPL2025	GSE17245	GSM431939	24	Shoot segments derived from 10-d-old rice (Oryza sativa) seedlings under -Fe-P conditions. tissue: Shoot
GPL2025	GSE17245	GSM431940	24	Shoot segments derived from 11-d-old rice (Oryza sativa) seedlings under -Fe-P conditions. tissue: Shoot
GPL2025	GSE25073	GSM615977	24	rice, 11-day-old seedling, CHR729 mutant. genotype: CHR729 T-DNA mutation. tissue: seedling. age: 11 days
GPL2025	GSE25073	GSM615978	24	rice, 11-day-old seedling, CHR729 mutant. genotype: CHR729 T-DNA mutation. tissue: seedling. age: 11 days
GPL2025	GSE25073	GSM615980	24	rice, 11-day-old seedling, wild type. cultivar: Hwayoung. genotype: wild type. tissue: seedling. age: 11 days
GPL2025	GSE25073	GSM615981	24	rice, 11-day-old seedling, wild type. cultivar: Hwayoung. genotype: wild type. tissue: seedling. age: 11 days
GPL2025	GSE25073	GSM615982	24	rice, 11-day-old seedling, wild type. cultivar: Hwayoung. genotype: wild type. tissue: seedling. age: 11 days
GPL2025	GSE28012	GSM692771	24	rice stem infested by SSB larvae for 24 h. tissue: dechorionated embryo
GPL2025	GSE28012	GSM692772	24	rice stem infested by SSB larvae for 24 h. tissue: dechorionated embryo
GPL2025	GSE15046	GSM740867	24	Oryza sativa Taichung 65_shoot. cultivar: Taichung 65. genotype/variation: control (parental cultivar). tissue: shoot. age: five weeks after germination
GPL2025	GSE15046	GSM740868	24	Oryza sativa Taichung 65_shoot. cultivar: Taichung 65. genotype/variation: control (parental cultivar). tissue: shoot. age: five weeks after germination
GPL2025	GSE15046	GSM740869	24	Oryza sativa Taichung 65_shoot. cultivar: Taichung 65. genotype/variation: control (parental cultivar). tissue: shoot. age: five weeks after germination
GPL2025	GSE15046	GSM740870	24	Oryza sativa gid1-3 mutant (Taichung 65 background)_shoot. cultivar: Taichung 65. genotype/variation: gid1-3 mutant. tissue: shoot. age: five weeks after germination
GPL2025	GSE15046	GSM740871	24	Oryza sativa gid1-3 mutant (Taichung 65 background)_shoot. cultivar: Taichung 65. genotype/variation: gid1-3 mutant. tissue: shoot. age: five weeks after germination
GPL2025	GSE15046	GSM740872	24	Oryza sativa gid1-3 mutant (Taichung 65 background)_shoot. cultivar: Taichung 65. genotype/variation: gid1-3 mutant. tissue: shoot. age: five weeks after germination
GPL2025	GSE15046	GSM740873	24	Oryza sativa gid2-1 mutant (Taichung 65 background)_shoot. cultivar: Taichung 65. genotype/variation: gid2-1 mutant. tissue: shoot. age: five weeks after germination
GPL2025	GSE15046	GSM740874	24	Oryza sativa gid2-1 mutant (Taichung 65 background)_shoot. cultivar: Taichung 65. genotype/variation: gid2-1 mutant. tissue: shoot. age: five weeks after germination
GPL2025	GSE15046	GSM740875	24	Oryza sativa gid2-1 mutant (Taichung 65 background)_shoot. cultivar: Taichung 65. genotype/variation: gid2-1 mutant. tissue: shoot. age: five weeks after germination
GPL2025	GSE15046	GSM740876	24	Oryza sativa slr1 (k1001) mutant (Taichung 65 background)_shoot. cultivar: Taichung 65. genotype/variation: slr1 (k1001) mutant. tissue: shoot. age: five weeks after germination
GPL2025	GSE15046	GSM740877	24	Oryza sativa slr1 (k1001) mutant (Taichung 65 background)_shoot. cultivar: Taichung 65. genotype/variation: slr1 (k1001) mutant. tissue: shoot. age: five weeks after germination
GPL2025	GSE15046	GSM740878	24	Oryza sativa slr1 (k1001) mutant (Taichung 65 background)_shoot. cultivar: Taichung 65. genotype/variation: slr1 (k1001) mutant. tissue: shoot. age: five weeks after germination
GPL2025	GSE26280	GSM645335	25	Oryza DK151, leaf. tissue: leaf. genotype: DK151, a drought tolerant line from IR64. age: panicle elongation stage
GPL2025	GSE28229	GSM698669	25	4-leaf-old nontransgenic seedlings. tissue: leaf tissue. genotype: nontransgenic. cultivar: indica 9311. age: 4-leaf-old
GPL2025	GSE28229	GSM698670	25	4-leaf-old transgenic seedlings. tissue: leaf tissue. genotype: OsEATB transgenic. cultivar: indica 9311. age: 4-leaf-old
GPL2025	GSE33204	GSM822070	25	HH1 seedlings. tissue: leaves. age: 30-day. cultivar: Minghui 63. genotype/variation: HH1
GPL2025	GSE33204	GSM822071	25	HH1 seedlings. tissue: leaves. age: 30-day. cultivar: Minghui 63. genotype/variation: HH1
GPL2025	GSE33204	GSM822072	25	HH1 seedlings. tissue: leaves. age: 30-day. cultivar: Minghui 63. genotype/variation: HH1
GPL2025	GSE33204	GSM822073	25	MH63 seedlings. tissue: leaves. age: 30-day. cultivar: Minghui 63. genotype/variation: wildtype
GPL2025	GSE33204	GSM822074	25	MH63 seedlings. tissue: leaves. age: 30-day. cultivar: Minghui 63. genotype/variation: wildtype
GPL2025	GSE33204	GSM822075	25	MH63 seedlings. tissue: leaves. age: 30-day. cultivar: Minghui 63. genotype/variation: wildtype
GPL2025	GSE33204	GSM822076	25	HH1 seedlings. tissue: leaves. age: 60-day. cultivar: Minghui 63. genotype/variation: HH1
GPL2025	GSE33204	GSM822077	25	HH1 seedlings. tissue: leaves. age: 60-day. cultivar: Minghui 63. genotype/variation: HH1
GPL2025	GSE33204	GSM822078	25	HH1 seedlings. tissue: leaves. age: 60-day. cultivar: Minghui 63. genotype/variation: HH1
GPL2025	GSE33204	GSM822079	25	MH63 seedlings. tissue: leaves. age: 60-day. cultivar: Minghui 63. genotype/variation: wildtype
GPL2025	GSE33204	GSM822080	25	MH63 seedlings. tissue: leaves. age: 60-day. cultivar: Minghui 63. genotype/variation: wildtype
GPL2025	GSE33204	GSM822081	25	MH63 seedlings. tissue: leaves. age: 60-day. cultivar: Minghui 63. genotype/variation: wildtype
GPL2025	GSE33204	GSM822082	25	HH1 seedlings. tissue: leaves. age: 75-day. cultivar: Minghui 63. genotype/variation: HH1
GPL2025	GSE33204	GSM822083	25	HH1 seedlings. tissue: leaves. age: 75-day. cultivar: Minghui 63. genotype/variation: HH1
GPL2025	GSE33204	GSM822084	25	HH1 seedlings. tissue: leaves. age: 75-day. cultivar: Minghui 63. genotype/variation: HH1
GPL2025	GSE33204	GSM822085	25	MH63 seedlings. tissue: leaves. age: 75-day. cultivar: Minghui 63. genotype/variation: wildtype
GPL2025	GSE33204	GSM822086	25	MH63 seedlings. tissue: leaves. age: 75-day. cultivar: Minghui 63. genotype/variation: wildtype
GPL2025	GSE33204	GSM822087	25	MH63 seedlings. tissue: leaves. age: 75-day. cultivar: Minghui 63. genotype/variation: wildtype
GPL2025	GSE33204	GSM822088	25	HH1 seedlings. tissue: leaves. age: 90-day. cultivar: Minghui 63. genotype/variation: HH1
GPL2025	GSE33204	GSM822089	25	HH1 seedlings. tissue: leaves. age: 90-day. cultivar: Minghui 63. genotype/variation: HH1
GPL2025	GSE33204	GSM822090	25	HH1 seedlings. tissue: leaves. age: 90-day. cultivar: Minghui 63. genotype/variation: HH1
GPL2025	GSE33204	GSM822091	25	MH63 seedlings. tissue: leaves. age: 90-day. cultivar: Minghui 63. genotype/variation: wildtype
GPL2025	GSE33204	GSM822092	25	MH63 seedlings. tissue: leaves. age: 90-day. cultivar: Minghui 63. genotype/variation: wildtype
GPL2025	GSE33204	GSM822093	25	MH63 seedlings. tissue: leaves. age: 90-day. cultivar: Minghui 63. genotype/variation: wildtype
GPL2025	GSE33204	GSM822100	25	HH1 seedlings. tissue: leaves. age: 30-day. cultivar: Minghui 63. genotype/variation: HH1. condition: low-temperature (12Â°C) for 6 h
GPL2025	GSE33204	GSM822101	25	HH1 seedlings. tissue: leaves. age: 30-day. cultivar: Minghui 63. genotype/variation: HH1. condition: low-temperature (12Â°C) for 6 h
GPL2025	GSE33204	GSM822102	25	HH1 seedlings. tissue: leaves. age: 30-day. cultivar: Minghui 63. genotype/variation: HH1. condition: low-temperature (12Â°C) for 6 h
GPL2025	GSE33204	GSM822103	25	MH63 seedlings. tissue: leaves. age: 30-day. cultivar: Minghui 63. genotype/variation: wildtype. condition: low-temperature (12Â°C) for 6 h
GPL2025	GSE33204	GSM822104	25	MH63 seedlings. tissue: leaves. age: 30-day. cultivar: Minghui 63. genotype/variation: wildtype. condition: low-temperature (12Â°C) for 6 h
GPL2025	GSE33204	GSM822105	25	MH63 seedlings. tissue: leaves. age: 30-day. cultivar: Minghui 63. genotype/variation: wildtype. condition: low-temperature (12Â°C) for 6 h
GPL2025	GSE33204	GSM822106	25	HH1 seedlings. tissue: leaves. age: 75-day. cultivar: Minghui 63. genotype/variation: HH1. agent: rice leaf blight disease pathogen of Xanthomonas oryzae pv. oryzae JxoI
GPL2025	GSE33204	GSM822107	25	HH1 seedlings. tissue: leaves. age: 75-day. cultivar: Minghui 63. genotype/variation: HH1. agent: rice leaf blight disease pathogen of Xanthomonas oryzae pv. oryzae JxoI
GPL2025	GSE33204	GSM822108	25	HH1 seedlings. tissue: leaves. age: 75-day. cultivar: Minghui 63. genotype/variation: HH1. agent: rice leaf blight disease pathogen of Xanthomonas oryzae pv. oryzae JxoI
GPL2025	GSE33204	GSM822109	25	MH63 seedlings. tissue: leaves. age: 75-day. cultivar: Minghui 63. genotype/variation: wildtype. agent: rice leaf blight disease pathogen of Xanthomonas oryzae pv. oryzae JxoI
GPL2025	GSE33204	GSM822110	25	MH63 seedlings. tissue: leaves. age: 75-day. cultivar: Minghui 63. genotype/variation: wildtype. agent: rice leaf blight disease pathogen of Xanthomonas oryzae pv. oryzae JxoI
GPL2025	GSE33204	GSM822111	25	MH63 seedlings. tissue: leaves. age: 75-day. cultivar: Minghui 63. genotype/variation: wildtype. agent: rice leaf blight disease pathogen of Xanthomonas oryzae pv. oryzae JxoI
GPL2025	GSE33204	GSM822112	25	HH1 seedlings. tissue: leaves. age: 75-day. cultivar: Minghui 63. genotype/variation: HH1. agent: rice leaf blight disease pathogen of Xanthomonas oryzae pv. oryzae Pxo99
GPL2025	GSE33204	GSM822113	25	HH1 seedlings. tissue: leaves. age: 75-day. cultivar: Minghui 63. genotype/variation: HH1. agent: rice leaf blight disease pathogen of Xanthomonas oryzae pv. oryzae Pxo99
GPL2025	GSE33204	GSM822114	25	HH1 seedlings. tissue: leaves. age: 75-day. cultivar: Minghui 63. genotype/variation: HH1. agent: rice leaf blight disease pathogen of Xanthomonas oryzae pv. oryzae Pxo99
GPL2025	GSE33204	GSM822115	25	MH63 seedlings. tissue: leaves. age: 75-day. cultivar: Minghui 63. genotype/variation: wildtype. agent: rice leaf blight disease pathogen of Xanthomonas oryzae pv. oryzae Pxo99
GPL2025	GSE33204	GSM822116	25	MH63 seedlings. tissue: leaves. age: 75-day. cultivar: Minghui 63. genotype/variation: wildtype. agent: rice leaf blight disease pathogen of Xanthomonas oryzae pv. oryzae Pxo99
GPL2025	GSE33204	GSM822117	25	MH63 seedlings. tissue: leaves. age: 75-day. cultivar: Minghui 63. genotype/variation: wildtype. agent: rice leaf blight disease pathogen of Xanthomonas oryzae pv. oryzae Pxo99
GPL2025	GSE33204	GSM822118	25	HH1 seedlings. tissue: leaves. age: 75-day. cultivar: Minghui 63. genotype/variation: HH1. agent: rice leaf streak disease pathogen of Xanthomonas oryzae pv. oryzicola Rs105 strain
GPL2025	GSE33204	GSM822119	25	HH1 seedlings. tissue: leaves. age: 75-day. cultivar: Minghui 63. genotype/variation: HH1. agent: rice leaf streak disease pathogen of Xanthomonas oryzae pv. oryzicola Rs105 strain
GPL2025	GSE33204	GSM822120	25	HH1 seedlings. tissue: leaves. age: 75-day. cultivar: Minghui 63. genotype/variation: HH1. agent: rice leaf streak disease pathogen of Xanthomonas oryzae pv. oryzicola Rs105 strain
GPL2025	GSE33204	GSM822121	25	MH63 seedlings. tissue: leaves. age: 75-day. cultivar: Minghui 63. genotype/variation: wildtype. agent: rice leaf streak disease pathogen of Xanthomonas oryzae pv. oryzicola Rs105 strain
GPL2025	GSE33204	GSM822122	25	MH63 seedlings. tissue: leaves. age: 75-day. cultivar: Minghui 63. genotype/variation: wildtype. agent: rice leaf streak disease pathogen of Xanthomonas oryzae pv. oryzicola Rs105 strain
GPL2025	GSE33204	GSM822123	25	MH63 seedlings. tissue: leaves. age: 75-day. cultivar: Minghui 63. genotype/variation: wildtype. agent: rice leaf streak disease pathogen of Xanthomonas oryzae pv. oryzicola Rs105 strain
GPL2025	GSE33204	GSM822124	25	HH1 seedlings. tissue: leaves. age: 75-day. cultivar: Minghui 63. genotype/variation: HH1. agent: non-host pathogen of Xanthomonas compestris pv. vesicatoria Xv5 strain
GPL2025	GSE33204	GSM822125	25	HH1 seedlings. tissue: leaves. age: 75-day. cultivar: Minghui 63. genotype/variation: HH1. agent: non-host pathogen of Xanthomonas compestris pv. vesicatoria Xv5 strain
GPL2025	GSE33204	GSM822126	25	HH1 seedlings. tissue: leaves. age: 75-day. cultivar: Minghui 63. genotype/variation: HH1. agent: non-host pathogen of Xanthomonas compestris pv. vesicatoria Xv5 strain
GPL2025	GSE33204	GSM822127	25	MH63 seedlings. tissue: leaves. age: 75-day. cultivar: Minghui 63. genotype/variation: wildtype. agent: non-host pathogen of Xanthomonas compestris pv. vesicatoria Xv5 strain
GPL2025	GSE33204	GSM822128	25	MH63 seedlings. tissue: leaves. age: 75-day. cultivar: Minghui 63. genotype/variation: wildtype. agent: non-host pathogen of Xanthomonas compestris pv. vesicatoria Xv5 strain
GPL2025	GSE33204	GSM822129	25	MH63 seedlings. tissue: leaves. age: 75-day. cultivar: Minghui 63. genotype/variation: wildtype. agent: non-host pathogen of Xanthomonas compestris pv. vesicatoria Xv5 strain
* Information retrieved from the "Sample_characteristics_ch" and "Sample_source_name_ch" fields of the NCBI family soft file for the platform
